# Supplementary material for: THADA inhibition in mice protects against type 2 diabetes mellitus by improving pancreatic β-cell function and preserving β-cell mass
Source: Nat Commun. 2023 Feb 23;14:1020. doi: 10.1038/s41467-023-36680-0 (PMC9950491; doi:10.1038/s41467-023-36680-0)
Supplement: Supplementary file 3 — Supplementary Data 1 [file 41467_2023_36680_MOESM3_ESM.xlsx]

## Sheet: Sheet1
	Supplementary Data 1. Clinical characteristics of ND and T2DM human participants.
	Case ID	Sex	Age	BMI	FBG	T2DM Course	Antidiabetic	Pathological Diagnosis
			(years)	(kg/m2)	(mmol/L)	(years)	Therapy
	ND group
	#01	F	62	24.77	4.56	N/A	—	Pancreatic serous cystadenoma
	#07	F	62	21.83	4.98	N/A	—	Pancreatic mucinous cystadenoma
	#30	M	48	28.55	5.15	N/A	—	Pancreatic serous cystadenoma
	#96	M	47	26.3	4.81	N/A	—	Pancreatic serous cystadenoma
	Mean		54.75	25.36	4.88
	SEM		3.63	1.22	0.11
	T2DM group
	#11	M	74	29.76	7.7	30	Insulin	Pancreatic serous cystadenoma
	#29	F	49	21.77	8.77	4	Insulin+Metformin	Pancreatic mucinous cystadenoma
	#74	F	63	25.39	6.85	15	Metformin+Glipizide	Pancreatic serous cystadenoma
	#89	M	63	2 3.67	8.95	10	Insulin	Pancreatic mucinous cystadenoma
	Mean		62.25	25.15	8.07	14.75
	SEM		4.44	1.48	0.42	4.81
	All clinical characteristics of human participants are summarized.
	Abbreviations: ND, non-diabetes; T2DM, type 2 diabetes mellitus; BMI, body mass index; FBG, fasting blood glucose.
