# Supplementary material for: THADA inhibition in mice protects against type 2 diabetes mellitus by improving pancreatic β-cell function and preserving β-cell mass
Source: Nat Commun. 2023 Feb 23;14:1020. doi: 10.1038/s41467-023-36680-0 (PMC9950491; doi:10.1038/s41467-023-36680-0)
Supplement: Supplementary file 4 — Supplementary Data 2 [file 41467_2023_36680_MOESM4_ESM.xlsx]

## Sheet: Sheet1
	Supplementary Data 2. Sequences of RT-PCR primers
	RT-PCR Primer	Sequence 5’-3’
	Mouse_Thada_F	TCCGGCCATCTGAAAAGCTT
	Mouse_Thada_R	AAGAGAGTTGAGGCTGGCAC
	Mouse_β-Actin_F	GCAAGTGCTTCTAGGCGGAC
	Mouse_β-Actin_R	AAGAAAGGGTGTAAAACGCAGC
	Mouse_RyR1_F	GCCTTTGACGTGGGATTACAG
	Mouse_RyR1_R	CCCCAACTCGAACCTTCTCTC
	Mouse_RyR2_F	ATTATGAAGGTGGTGCCGTATCA
	Mouse_RyR2_R	TTCCACTCCACGCGACTCTTA
	Mouse_RyR3_F	ACCAGCAGGAGCAAGTACG
	Mouse_RyR3_R	GGGGTCGTGTCAAAGTAGTCA
	Mouse_Atf4_F	CTCTTGACCACGTTGGATGAC
	Mouse_Atf4_R	CAACTTCACTGCCTAGCTCTAAA
	Mouse_Chop_F	CTCGCTCTCCAGATTCCAGTC
	Mouse_Chop_R	CTTCATGCGTTGCTTCCCA
	Mouse_Ins1_F	TAGTGACCAGCTATAATCAGAG
	Mouse_Ins1_R	ACGCCAAGGTCTGAAGGTCC
	Mouse_Ins2_F	CCCTGCTGGCCCTGCTCTT
	Mouse_Ins2_R	AGGTCTGAAGGTCACCTGCT
