# Supplementary material for: THADA inhibition in mice protects against type 2 diabetes mellitus by improving pancreatic β-cell function and preserving β-cell mass
Source: Nat Commun. 2023 Feb 23;14:1020. doi: 10.1038/s41467-023-36680-0 (PMC9950491; doi:10.1038/s41467-023-36680-0)
Supplement: Supplementary file 6 — Source Data [file 41467_2023_36680_MOESM6_ESM.xlsx]

## Sheet: Fig. 1
	Source data Zhang et al. Figure 1
	Fig. 1b		#30	#96	#07	#01	#29	#74	#89	#11
		intensity	17.074	21.566	18.908	36.481	33.377	34.606	42.295	49.179
			27.504	13.674	32.518	27.293	38.802	33.214	39.65	78.134
			24.422	33.115	47.939	39.65	39.224	38.361	64.595	69.008
			24.893	24.48	37.138	39.589	34.798	41.19	76.99	81.329
			17.366	13.521	19.886	34.922	46.386	54.09	67.091	90.327
			23.717	17.592	21.732	38.018	38.503	50.043	45.507	91.247
			23.607	8.846	17.59	15.976	54.734	41.704	61.03	79.355
			26.049	16.969	47.24	25.821	40.239	62.609	47.761	56.046
			29.676	15.866	26.12	38.332	33.875	36.999	35.38	111.581
			23.82	30.058	46.13	37.728	41.784	42.257	44.078	71.106
			25.169	34.743	42.117	38.375			44.498	91.493
			30.453	17.451	29.786	21.821			132.548	86.716
			31.785		27.291	34.643			66.582	49.177
					44.932	19.361			40.627	85.528
					38.203				48.611
									26.689
	Fig. 1c		ND	T2DM
		intensity	33.1687	43.5073
			32.0007	55.2458
			25.0412	77.8733
			20.6567	40.1722
	Fig. 1e		Control littermate			db/db mice
		4w	27.7877	27.6189	18.3346	30.5807	33.7083	22.7024
		8w	18.5629	25.0933	25.7158	33.4789	30.3315	36.943
		16w	26.8008	25.0748	28.4896	38.6438	34.9318	46.0192
	Fig. 1f		Blood Glucose	control littermates	Blood Glucose	db/db mice
			7.5	27.7877	10.7	30.5807
			7.6	27.6189	8.1	33.7083
			6.5	18.3346	13.6	22.7024
			7.7	18.5629	24.4	33.4789
			8.2	25.0933	29.3	30.3315
			6.8	25.7158	29.6	36.943
			9.9	26.8008	28.8	38.6438
			9.1	25.0748	28.2	34.9318
			8.3	28.4896	33.3	46.0192
	Fig. 1h		NCD	HFHS
			22.5555	40.7354
			25.552	55.2125
			22.383	44.7168
	Fig. 1i		LG	PA	HG	HGPA
			1	1.36604	1.88775	2.15846
			0.92445	1.47427	1.88339	2.41162
			0.933033	1.28945	2.14851	2.21402

## Sheet: Fig. 2
	Source data Zhang et al. Figure 2
	Fig. 2a	Week	WT													KO											HET
		4	8.84	6.87	9.1	8.46	7.95	6.83	8.03	8.48	7.71	7.53	8.18	7.03	6.38	7.91	11.15	7.9	9.07	9.76	7.25	7.4	7.62	9.27	7.5	7.52	10.77	12.06	10.2	6.28	8.74	8	8.06	6.09	6.25	6.41	8.18	8.45	6.05
		5	8.02	6.24	9.15	7.68	8.43	7.59	9.24	11.69	8.62	10.3	8.28	9.32	9.5	7.3	10.77	7.25	9.67	10.72	8.59	7.27	8.53	11.45	7.38	8.66	14.92	17.1	14.6	5.86	7.88	6.9	8.46	7.57	6.48	7.38	10.66	12.21	7.65
		6	12	8.48	11.78	9.91	8.11	7.35	10.58	10.46	8.56	9.96	7.48	8.43	9.12	10.34	16.67	10.04	14.11	13.72	8.6	7.47	8.72	12.17	7.87	8.62	18.54	19.92	16.11	8.3	12.92	7.47	10.81	6.69	7.48	7.23	9.78	11.4	6.79
		7	15.78	12.1	15.24	13.52	10.86	9.28	15.84	14.4	14.03	14.93	11.12	12.27	14	13.81	19.84	13.73	17.91	12.61	10.11	7.57	9.25	17.37	12.74	13	20	20.4	17.8	11.57	17.12	7.75	13.26	10.39	12.16	12.05	10.1	16	10.8
		8	18.84	15.9	18.7	17.56	11.03	13.56	20.6	18.26	18.52	18.66	15.22	16.55	17.5	17.14	23.4	18.4	20.66	12.56	10.4	8.25	10.27	21.7	17.8	16.92	21.1	21.8	19.5	16.5	19.8	10.21	12.6	14.72	16.6	15.12	14.63	18.4	14.9
		9	20.87	21.86	20	20.65	13.3	18.03	22.22	20.85	21.67	22.24	21.41	20.74	20.93	20.4	25.56	21.04	26.2	13.42	11.14	9.38	13.03	21.83	19.57	24.29
		10	22.13	23.7	20.13	22.1	14.58	19.06	24.07	23.36	23.62	23.23	24.06	22.31	22.49	21.88	28.05	22.74	27.03	15.81	13.6	11.66	15.78	23.66	22.69	25.77
		11	23.1	23	19.6	22.7	17	19.2	23.9	24.1	24.3	23.8	25.1	22.83	23.6	22.96	27.1	23	27.1	16.8	16.5	13.7	16.7	24.1	22.6	25.7
		12	24.25	24.85	21.1	25.1	16.93	20.87	26.15	24.39	26.85	25.44	26.21	24.6	24.62	23.63	29.03	25.22	28.59	18.35	17.73	14.55	17.9	24.15	24.16	27.52
	Fig. 2b		WT	HET	KO
		Blood glucose	4.4	4.1	4.9
			4.6	4.3	5.9
			4.7	4.6	4.7
			3.8	5.5	5.9
			4.9	4.3	5.3
			5.9	5
			5.9	5.3
			4.2	4.7
			5.8
			5.6
	Fig. 2c		WT	HET	KO
			10	6.2	8.7
			10.8	6.4	6.4
			9.9	6.3	8
			7.4	8.1	3.4
			8.8	6.6	6.1
			6.7	7.6	5.2
			8.1	6.6	5.4
			6.1	7.3	5.6
			6.7	8.5	8.5
			6.6	9	6.7
			6.5	8.1
				5.9
				9.4
	Fig. 2d		WT								KO
		Fasting	0.425373	0.188	0.128	0.185	0.22	0.054	0.193	0.673085	1.06557	0.205117	0.305	0.124	0.188	0.188	0.650334	0.548401
		Fed	2.956	1.712	1.422	0.39	1.189	1.167	0.618	0.644	4.645	3.123	2.149	1.939	2.033
	Fig. 2e	Time	WT									KO							HET
		0	3.5	2.4	3.9	2.7	2.3	5	5.3	5.9	5.1	3.4	2.8	3.3	3.1	3.9	4.7	5.2	3.7	3.7	3.5	3.9	3.1	2.3
		15	12.2	15.1	14.9	10.3	9.1	18.2	16.6	18	19.1	13.6	8.1	10.5	11.4	18.6	14.4	12.7	16.4	12.4	14.1	10.6	10.9	9.7
		30	13.4	13.5	18	13	14.6	16.5	15.7	18.2	22.4	12.8	6.8	9.2	13.8	17.9	12.3	14.3	16	15.3	17.6	14.6	11.8	11.2
		60	9.2	13.6	11.9	10.5	15.7	14.4	9.7	14.8	16.6	9.2	5.7	5.6	11.2	14.3	7.3	11.2	10.9	10.3	13.3	11.9	8.5	8.5
		120	4.1	4.2	3.7	6.2	7.4	8	5.3	9.1	9.3	5.6	2.4	2.9	5.3	6.3	5.1	6.4	3.7	5.4	5.6	6.3	4.7	4
	Fig. 2f		WT	KO	HET
			1.04775	1.0995	1.23525
			1.28625	0.624	1.1835
			1.30425	0.72825	1.40025
			1.12575	1.16775	1.24125
			1.41075	1.5435	0.97575
			1.56975	1.0095	0.91725
			1.2375	1.24725
			1.66275
			1.85475
	Fig. 2g	Time	WT						KO
		0	100	100	100	100	100	100	100	100	100	100	100	100
		15	80.2817		74.4898	56.383	77.2727		89.0244	74.2268	72.2892	74.3902	63.5294	57.732
		30	73.2394	65.6716	57.1429	59.5745	61.3636	75	90.2439	69.0722	73.494	71.9512	69.4118	43.299
		60	74.6479	82.0896	63.2653	70.2128	69.3182	75	69.5122	71.134	67.4699	69.5122	75.2941	55.6701
		120	74.6479	83.5821	65.3061	70.2128	70.4545	73.0769	82.9268	69.0722	83.1325	78.0488	67.0588	85.567
	Fig. 2h		WT	KO
			-27.993	-22.6829
			-12.8731	-33.0928
			-40.4082	-29.8193
			-37.9787	-30.4573
			-34.7727	-33.3529
			-18.8942	-43.3763
	Fig. 2i		Thadafl/fl	βThada-KO
			22.1	22.7
			21.8	22.3
			20.7	19.1
			22.9	21.9
			24.3	23.9
	Fig. 2j		Thadafl/fl	βThada-KO
			5.7	6.1
			5.1	5.6
			5.3	6.1
			6.4	6.1
			7.4	5.2
	Fig. 2k		Thadafl/fl	βThada-KO
			8.6	8.2
			9.9	8.1
			9.3	6.7
			8.1	6.8
			9.1	6.6
	Fig, 2l		Thadafl/fl	βThada-KO
			0.419	0.382
			0.323	0.499
			0.468	0.662
			0.537	0.464
			0.216	0.715
			0.382
			0.347
	Fig. 2m	Time (min)	Thadafl/fl					βThada-KO
		0	5.4	5.6	7.7	7.8	5.2	4.7	6.3	5.9	6.1	6.1
		15	28.3	26	27.9	26.7	27.4	24.1	26.9	24.8	25.6	26.6
		30	22.4	31.8	28.7	33.3	27.2	23.5	26.6	26.3	18.1	24.1
		60	18	17.3	20.2	23.6	17.7	13	19.7	18.2	10.5	14.6
		120	8	5.3	6.8	5.7	6.9	6.3	6.7	5.5	5.6	8.9
	Fig. 2n		Thadafl/fl	βThada-KO
			2.019	1.6995
			2.085	2.13675
			2.235	1.992
			2.44125	1.4775
			2.0655	1.911
	Fig. 2o		Thadafl/fl					βThada-KO
		0	100	100	100	100	100	100	100	100	100	100
		15	49.5798	65.625	56.1224	81.5534	93.5484	72.093	49.4505	55.0562	41.9355	53.1915
		30	47.0588	53.125	48.9796	62.1359	46.2366	79.0698	63.7363	51.6854	34.4086	44.6809
		60	61.3445	59.375	50	73.7864	52.6882	76.7442	53.8462	49.4382	30.1075	40.4255
		120	61.3445	55.2083	59.1837	60.1942	46.2366	70.9302	61.5385	60.6742	36.5591	47.8723
	Fig. 2p		Thadafl/fl	βThada-KO
			-39.5182	-23.4012
			-44.0051	-40.0412
			-29.1869	-43.4691
			-42.0699	-61.6263
			-40.3887	-51.5957

## Sheet: Fig. 3
	Source data Zhang et al. Figure 3
		Time	WT													KO
	Fig. 3a	0	0.425373	0.188	0.128	0.185	0.22	0.054	0.193	0.673085	0.188	0.188	0.188	0.188	0.188	1.06557	0.205117	0.305	0.124	0.188	0.188	0.650334	0.548401
		15	0.717	0.319	0.424	0.702	0.305	0.373	0.455	0.705647	0.144353	0.329853	0.785061	0.144353	0.736575	1.475	0.654	0.907	0.349	0.329853	0.454522	1.75709	1.32195
		30	0.642	0.312	0.243	0.324	0.179	0.288	0.278	0.562314	0.188	0.376778	0.239481	0.188	0.471678	0.683	0.477	0.628	0.328	0.198625	0.239481	0.93672	1.01007
	Fig. 3b	WT	KO
		18.7603	35.2393
		8.535	14.9259
		9.1425	20.6025
		14.3475	8.625
		7.5675	7.84749
		8.16	10.0239
		10.3575	38.2593
		19.8502	31.5178
		4.9853
		9.18363
		14.982
		4.9853
		15.9962
	Fig. 3c	WT	KO
		5.20927	8.41842
		6.56083	7.98664
		6.24486	10.0664
		7.85685
		8.01703
	Fig. 3d		WT					KO
		3.3G	0.242604	0.183938	0.966748	0.246827	0.382404	0.24149	0.165981	0.419848	0.313128	0.645712
		11.1G	0.245058	0.892165	0.489865	0.954857	0.666553	1.55716	1.03852	2.66433	1.2239	1.5468
		16.7G	1.17329	1.36724	2.22228	1.68427	2.01066	2.29638	1.84644	4.47706	2.72926	4.82783
		stimulation index	4.83624	7.43319	2.29872	6.82367	5.25796	9.5092	11.1244	10.6635	8.71611	7.47676
	Fig. 3e		WT			KO
		3.3G	0.123697	0.217439	0.220306	0.185305	0.20729	0.181484
		KCl	1.45754	1.33434	1.30881	1.63172	2.40343	2.13183
	Fig. 3f		WT			KO
		3.3G	16.0968	14.9693	17.9224	29.9011	27.6665	39.4254
		16.7G	30.7817	31.3963	31.8701	41.9362	35.3743	38.4566
	Fig. 3h		Mature			Immature
		WT	77.1409	75.0844	65.6883	22.8591	24.9156	34.3117
		KO	75.192	75.638	69.3669	24.808	24.362	30.6331
	Fig. 3i	WT	KO
		218.097	261.443
		193.843	238.308
		188.06	231.095
	Fig. 3j	WT	KO
		306.445	388.461
		334.295	419.679
		331.435	373.946
	Fig. 3k		CON					THADA-SAM
		1.4G	0.43701	0.418809	0.488982	0.458897	0.459455	0.303586	0.314386	0.319092	0.410482	0.459455	0.257947
		5.6G	1.05197	1.04697	0.861259	0.986627	0.961965	0.809621	0.628181	0.611112	0.613872	0.816114	0.760409
		25G	1.25698	1.26821	1.08875	1.077	1.15569	1.03973	0.992513	0.958439	0.914331	0.9928	1.1012
	Fig. 3l		CON			THADA-SAM
		2.8G	0.800401	0.794142	0.82975	0.719475	0.630754	0.57664	0.745716
		Tolbutamide	1.50604	1.2214	1.21325	0.947745	0.936382	0.792191	0.899618
		KCl	3.25902	3.16503	3.01061	2.64989	2.57543	2.70229	2.15387
	Fig. 3m		CON				THADA-SAM
		3.3G	0.338696	0.302836	0.194164	0.581811	0.190892	0.320971	0.369512	0.397328
		16.7G	0.632261	0.865694	0.599127	0.423643	0.151759	0.625989	0.222116	0.215708
	Fig. 3o		Mature			Immature
		CON	86	82.1293	75.1656	14	17.8707	24.8344
		Thada-SAM	66	74.4792	66.1238	34	25.5208	33.8762
	Fig. 3p	CON	Thada-SAM
		281.603	223.25
		334.85	282.403
		334.625	230.368
	Fig. 3q	CON	Thada-SAM
		18.7811	19.092
		17.8426	18.1592
		47.7612	41.4179

## Sheet: Fig. 4
	Source data Zhang et al. Figure 4
	Fig. 4b	WT	KO
		0.54575	0.968371
		0.51326	0.885255
		0.508168	0.86585
		0.7291	0.981832
	Fig. 4c	WT	KO
		0.634162	0.981928
		0.555861	1.00919
		0.796808	0.894423
		0.979181	1.06529
	Fig. 4e	WT	KO
		2.1978	2.31322
		1.87266	2.29927
		1.85669	2.23325
		1.27005	1.52512
	Fig. 4g	WT	KO
		0.229938	0.252409
		0.267201	0.125418
		0.414038	0.11409
		0.317893	0.180738
	Fig. 4i		CON			THADA-SAM
		CON	0.5	0.93	0.96	1.28	1.16	1.25
		Tg	2.75	2.5	2.79	3.91		3.4
		Tm	1.57	1.25	2.1	3	2.88	2.87

## Sheet: Fig. 5
	Source data Zhang et al. Figure 5
	Fig. 5a	Time	CON1	CON2	CON3	THADA-SAM1	THADA-SAM2	THADA-SAM3
		0	0.97	0.92	0.92	0.83	0.83	0.84
		5.01	0.97	0.92	0.9	0.85	0.85	0.85
		10.02	0.97	0.92	0.89	0.85	0.84	0.84
		15.02	1	0.91	0.88	0.87	0.84	0.85
		20.03	0.99	0.92	0.87	0.84	0.83	0.83
		25.04	0.99	0.91	0.86	0.85	0.84	0.84
		30.05	0.99	0.9	0.86	0.84	0.85	0.84
		35.06	0.98	0.91	0.85	0.85	0.83	0.84
		40.06	0.97	0.9	0.85	0.85	0.82	0.84
		45.07	0.98	0.9	0.85	0.88	0.83	0.85
		50.08	1.02	0.91	0.86	0.86	0.82	0.86
		55.09	1.02	0.91	0.85	0.85	0.82	0.85
		60.09	0.99	0.9	0.85	0.85	0.83	0.85
		65.1	1	0.91	0.85	0.85	0.83	0.85
		70.11	1.01	0.91	0.86	0.88	0.82	0.84
		75.12	2.65	2.29	2.5	0.86	0.82	0.84
		80.12	2.65	2.31	2.31	2.16	1.42	1.38
		85.13	2.62	2.27	2.11	1.94	1.93	1.8
		90.14	2.58	2.03	1.88	2.02	1.91	2.03
		95.15	2.31	1.87	1.73	1.75	1.67	1.92
		100.15	2.13	1.78	1.62	1.64	1.59	1.8
		105.16	2.06	1.68	1.53	1.47	1.47	1.62
		110.17	2	1.58	1.46	1.37	1.38	1.5
		115.18	1.93	1.46	1.36	1.33	1.34	1.43
		120.18	1.86	1.36	1.28	1.29	1.28	1.35
		125.19	1.8	1.29	1.22	1.32	1.26	1.32
		130.2	1.72	1.22	1.16	1.34	1.22	1.32
		135.21	1.93	1.46	1.36	1.35	1.26	1.3
		140.22	1.26	0.99	1.36	1.38	1.29	1.31
		145.22	1.24	0.99	1.47	1.4	1.33	1.32
		150.23	1.2	1	1.41	1.45	1.35	1.32
		155.24	1.18	1.19	1.39	1.46	1.38	1.34
		160.25	1.17	1.28	1.43	1.5	1.42	1.37
		165.25	1.17	1.51	1.49	1.55	1.44	1.39
		170.26	1.26	1.68	1.48	1.55	1.45	1.41
		175.27	1.39	1.74	1.57	1.6	1.47	1.46
		180.28	1.52	1.86	1.64	1.58	1.47	1.49
		185.29	1.64	1.98	1.61	1.64	1.5	1.53
		190.29	1.72	2.03	1.66	1.6	1.54	1.55
		195.3	1.75	2.09	1.66	1.69	1.54	1.62
		200.31	1.75	2.15	1.66	1.65	1.56	1.62
		205.32	1.76	2.12	1.71	1.71	1.58	1.66
		210.32	1.77	2.13	1.69	1.76	1.59	1.67
		215.33	1.78	2.14	1.8	1.68	1.62	1.69
		220.34	1.8	2.19	1.76	1.71	1.61	1.74
		225.35	1.8	2.16	1.81	1.72	1.62	1.79
		230.35	1.8	2.21	1.8	1.64	1.59	1.76
		235.36	1.8	2.21	1.92	1.67	1.62	1.76
		240.37	1.82	2.24	1.85	1.65	1.6	1.76
		245.38	1.83	2.18	1.83	1.63	1.59	1.74
		250.38	1.88	2.12	1.87	1.65	1.55	1.73
		255.39	1.86	2.12	2.09	1.63	1.56	1.71
		260.4	1.83	2.15	1.92	1.62	1.55	1.71
		265.41	1.85	2.19	1.88	1.65	1.54	1.7
		270.41	1.9	2.16	1.89	1.6	1.55	1.66
		275.41	1.91	2.24	1.85	1.65	1.53	1.69
		280.42	1.89	2.18	1.93	1.6	1.51	1.69
		265.41	1.92	2.21	1.89	1.61	1.55	1.74
		270.41	1.9	2.29	1.92	1.61	1.49	1.7
		275.41	1.9	2.26	2.14	1.61	1.46	1.68
		280.42	1.87	2.34	2	1.58	1.47	1.66
		285.42	1.94	2.38	2.03	1.56	1.48	1.68
		290.43	1.92	2.27	1.93	1.57	1.47	1.65
		295.44	1.99	2.24	2.09	1.57	1.48	1.67
		300.45	2	2.36	1.9	1.55	1.46	1.67
		305.46	2.02	2.35	1.96	1.52	1.44	1.65
		310.46	2.01	2.35	1.95	1.52	1.45	1.63
		315.47	1.98	2.45	1.93	1.5	1.44	1.62
		320.48	1.96	2.32	1.96	1.48	1.41	1.61
		325.49	1.94	2.19	1.88	1.49	1.43	1.61
		330.49	1.93	2.25	1.85	1.46	1.42	1.57
		335.5	1.91	2.2	1.81	1.48	1.42	1.6
		340.51	1.88	2.28	1.96	1.49	1.41	1.61
		345.52	1.88	2.53	1.84	1.49	1.41	1.61
		350.52	1.89	3.07	1.94	1.46	1.39	1.59
		355.53	1.88	2.47	2.2	1.44	1.39	1.56
		360.54	1.91	2.22	1.95	1.44	1.4	1.54
		365.55	1.88	2.1	1.85	1.4	1.38	1.56
		370.56	1.87	2.09	2.17	1.4	1.41	1.53
		375.56	1.89	2	1.87	1.39	1.4	1.54
		380.57	1.89	2.01	1.81	1.36	1.35	1.51
	Fig. 5b		CON														Thada-SAM
		25G	1.67778	1.56667	1.7	1.73196	1.76404	1.47312	1.94118	1.1954	1.80952	1.57895	1.93976	2.09091	1.47059		2.22917	0.49	1.14706	1.54118	0.93578	1.33333	1.27059	1.52174	1.75	1.51818	1.50562
		KCl	1	2.41111	1.63333	1.10417	1.75281	1.3871	1.58824	0.954023	1.17857	1.19737	1.45783	0.653061	2.04494	1.42353	1.89474	0.403846	0.893805	1.07059	1.1	1.0814	0.928571	1.03333	0.886364	1.20909	1.20225
	Fig. 5c	Time	CON	CON2	Thada-SAM1	Thada-SAM2
		0	0.82	0.79	0.78	0.8
		5	0.82	0.78	0.79	0.8
		10	0.81	0.79	0.78	0.8
		15	0.82	0.79	0.78	0.81
		20	0.82	0.78	0.79	0.82
		25	0.82	0.79	0.78	0.83
		30	0.82	0.79	0.79	0.84
		35	0.81	0.78	0.8	0.88
		40	0.81	0.81	0.82	0.91
		45	0.83	0.95	0.84	0.96
		50	2.11	1.33	0.89	1.01
		55	1.99	1.66	0.94	1.08
		60	1.68	1.7	1.01	1.17
		65	1.43	1.62	1.09	1.23
		70	1.26	1.52	1.17	1.29
		75	1.14	1.46	1.27	1.31
		80	1.09	1.4	1.34	1.32
		85	1.04	1.33	1.39	1.33
		90	0.98	1.29	1.42	1.31
		95	0.95	1.26	1.41	1.28
		100	0.93	1.21	1.41	1.25
		105	0.89	1.17	1.39	1.23
		110	0.87	1.14	1.35	1.21
		115	0.86	1.12	1.31	1.18
		120	0.84	1.09	1.27	1.13
		125	0.82	1.07	1.24	1.11
		130	0.81	1.06	1.2	1.08
		135	0.81	1.04	1.16	1.04
		140	0.8	1.02	1.12	1.01
		145	0.79	0.97	1.09	0.99
		150	0.77	0.95	1.05	0.97
		155	0.77	0.93	1.02	0.94
		160	0.77	0.83	1	0.92
		165	0.76	0.82	0.97	0.92
		170	0.76	0.81	0.94	0.9
		175	0.76	0.81	0.92	0.89
		180	0.76	0.8	0.91	0.87
		185	0.75	0.8	0.89	0.85
		190	0.75	0.8	0.88	0.85
		195	0.75	0.8	0.86	0.84
		200	0.76	0.79	0.85	0.82
	Fig. 5d	CON	Thada-SAM
		1.1519	0.4
		0.554054	0.584416
		0.8	0.621951
		1	0.775
		1.60494	0.595342
		0.929577
	Fig. 5e	Time	CON1	CON2	Thada-SAM1	Thada-SAM2
		0	0.87	0.74	0.64	0.75
		2.01	0.87	0.74	0.64	0.74
		4.03	0.87	0.73	0.64	0.75
		6.04	0.86	0.73	0.64	0.75
		8.05	0.87	0.73	0.64	0.75
		10.06	0.87	0.74	0.64	0.74
		12.08	0.88	0.74	0.64	0.74
		14.09	0.87	0.74	0.63	0.74
		16.1	0.87	0.74	0.64	0.74
		18.11	0.86	0.73	0.64	0.74
		20.12	0.87	0.74	0.64	0.75
		22.14	0.88	0.74	0.64	0.75
		24.15	0.92	0.78	0.63	0.75
		26.16	0.92	0.79	0.64	0.74
		28.17	0.93	0.81	0.66	0.76
		30.19	0.86	0.75	0.66	0.75
		32.2	1.12	0.85	0.68	0.76
		34.21	1.47	0.92	0.85	0.98
		36.22	1.89	1.24	0.91	1.02
		38.24	2.03	1.56	1.11	1.19
		40.25	2.08	1.68	1.25	1.36
		42.26	2.1	1.73	1.3	1.44
		44.27	2.1	1.73	1.28	1.45
		46.29	2.08	1.76	1.2	1.44
		48.3	2.09	1.75	1.03	1.44
		50.31			0.93	1.39
		52.32			0.87	1.35
		54.34		1.84	0.82	1.29
		56.35	2.06	1.93	0.76	1.24
		58.36	2.09	2.05	0.71	1.15
		60.37	2.1	2.07	0.68	1.08
		62.39	2.1	2.11	0.64	1.04
		64.4	2.1	2.15	0.62	1.01
		66.41	2.05	2.19	0.61	0.99
		68.42	2	2.03	0.6	0.97
		70.43	1.11	0.8	0.6	0.96
		72.45	1.17	0.73	0.6	0.95
		74.46	1.16	0.72	0.6	0.93
		76.47	1.16	0.72	0.6	0.92
		78.48	1.13	0.71	0.59	0.9
		80.5	1.13	0.71	0.59	0.88
		82.51	1.12	0.7	0.59	0.87
		84.52	1.1	0.69	0.59	0.87
		86.53	1.08	0.7	0.59	0.85
		88.55	1.06	0.69	0.58	0.85
		90.56	1.05	0.69	0.58	0.84
		92.57	1.03	0.69	0.58	0.83
		94.58	1	0.68	0.58	0.83
		96.6	0.99	0.68	0.58	0.82
		98.61	0.99	0.68	0.58	0.82
		100.62	0.99	0.69	0.58	0.8
		102.63	0.97	0.69	0.58	0.8
		104.65	0.97	0.68	0.58	0.8
		106.66	0.95	0.68	0.58	0.8
		108.67	0.94	0.68	0.58	0.8
		110.68	0.95	0.69	0.58	0.8
		112.7	0.94	0.69	0.58	0.79
		114.71	0.95	0.69	0.58	0.79
		116.72	0.93	0.69	0.58	0.79
		118.73	0.92	0.68	0.58	0.79
		120.74	0.92	0.68	0.58	0.79
		122.76	0.92	0.68	0.58	0.78
		124.77	0.92	0.68	0.58	0.79
		126.78	0.91	0.68	0.58	0.79
		128.79	0.9	0.68	0.58	0.79
		130.81	0.91	0.68	0.58	0.78
		132.82	0.9	0.69	0.58	0.77
		134.83	0.9	0.68	0.58	0.77
		136.84	0.9	0.68	0.58	0.77
		138.86	0.9	0.68	0.58	0.78
		140.87	0.9	0.68	0.58	0.78
		142.88	0.9	0.68	0.58	0.78
		144.89	0.9	0.69	0.58	0.78
		146.91	0.9	0.69	0.58	0.77
		148.92	0.89	0.68	0.58	0.78
		150.93			0.58	0.77
	Fig. 5f	CON	Thada-SAM
		2.53846	0.88172
		1.98438	0.7375
		1.14062	2
		1.45588	1.41379
		1.03125	0.589744
		2.61111	0.433735
			0.933333
	Fig. 5g	Time	WT																KO
		0	0.746045	0.919234	1.01915	1.03913	0.969192	0.95254	1.06911	1.10575	1.13239	1.0025	1.0458	0.939217	0.965862	1.03247	1.0025	1.05912	1.0791	1.0791	0.999167	1.08576	0.972523	1.03913	1.09242	1.05246	1.29226	0.959201	1.01915	1.06578	0.945878	0.979184	0.779351	1.05912
		10	0.865945	0.929226	0.932556	1.03247	0.992506	1.07244	0.829309	1.1224	1.06245	0.942548	0.965862	1.03913	0.969192	0.832639	0.982515	1.07577	0.972523	0.985845	1.11241	1.15237	1.02581	1.07244	1.00583	0.992506	1.19234	1.09908	0.885928	1.03247	1.06578	1.05246	1.01915	1.0458
		20	0.899251	1.01249	1.06911	0.89259	1.00583	1.08243	0.839301	0.972523	1.01582	0.935887	0.982515	1.0025	1.10575	0.995837	1.0458	1.09575	1.00583	0.95254	1.199	1.13239	1.05246	1.23231	1.06578	0.999167	1.17236	1.01249	0.985845	0.999167	0.845962	1.00583	0.965862	1.03247
		30	0.789342	0.992506	1.0025	0.972523	0.909242	1.0025	0.782681	0.95587	1.11907	1.0358	0.942548	1.08909	0.975853	0.95254	0.949209	0.972523	0.972523	1.14571	1.00583	1.22565	0.979184	0.945878	1.05246	1.09908	1.24563	0.972523	1.09242	0.965862	0.912573	1.05246	0.979184	0.985845
		40	0.852623	0.89592	1.09242	1.06911	0.95254	1.12906	1.12573	1.00583	1.34888	1.01915	0.992506	1.07577	1.01249	0.885928	0.989176	0.995837	1.0458	1.09242	0.965862	1.23897	1.05246	1.02581	1.0458	1.06578	1.13239	1.13239	0.95254	1.11907	0.879267	1.01249	0.979184	0.992506
		50	1.4388	1.66528	1.70525	1.65196	1.4055	1.61865	1.51207	1.55204	1.7652	1.47877	1.75853	1.78518	1.38551	1.51207	1.49209	1.51873	1.57868	1.60533	1.6453	1.78518	1.7985	1.92506	1.7985	1.74521	1.77186	2.04496	1.6786	1.95171	2.13822	1.65196	1.69858	1.48543
		60	1.35887	1.61199	1.50541	1.67194	1.38551	1.74521	1.50541	1.63197	1.7985	1.81848	1.8851	1.71191	1.63197	1.61199	1.33222	1.39217	1.63197	1.58535	1.71857	1.83181	1.97835	1.59201	1.68526	1.9184	1.75187	1.47877	2.06495	1.80516	1.91174	1.65862	1.85845	1.81182
		70	1.5254	1.41882	1.6786	1.63197	1.63863	1.49875	1.2856	1.83181	1.87177	1.69858	1.55204	1.51873	1.47877	1.7652	1.47211	1.4388	1.79184	1.29892	1.29892	1.74521	1.72523	1.69858	1.9184	1.69858	1.80516	1.6453	1.77852	1.73855	2.07827	1.82515	1.61865	1.5587
		80	1.6786	1.42548	1.81848	1.53872	1.60533	1.69192	1.33888	1.75853	1.44546	1.25229	1.51207	1.5587	1.87177	1.62531	1.5587	1.65196	1.4388	1.69858	1.93838	1.85845	1.87177	2.09825	2.1249	1.59201	1.81182	1.67194	1.72523	1.65862	1.97835	1.56536	1.57202	2.06495
		90	1.46545	1.39883	1.74521	1.85845	1.66528	1.32556	1.43214	1.47211	1.31224	1.49209	1.70525	1.75187	1.72523	1.37219	1.69192	1.68526	1.60533	1.79184	1.58535	1.69858	1.63863	2.09159	1.83847	1.57202	1.75187	1.6786	1.83181	1.87177	1.74521	1.7985	1.8851	1.7985
		100	1.36553	1.6453	1.82515	1.70525	1.60533	1.37885	1.51873	1.29226	1.41216	1.5587	1.65862	1.77852	1.6453	1.35221	1.39217	1.61865	1.6453	1.7652	1.74521	1.83181	1.5254	1.95171	1.66528	1.86511	1.72523	1.87843	1.83181	1.77186	1.92506	1.78518	1.57868	1.59201
		110	1.54538	1.30558	1.63197	1.33888	1.27227	1.3189	1.58535	1.83181	1.93838	1.47211	1.39883	1.67194	1.78518	1.26561	1.49209	1.44546	1.82515	1.71857	1.5587	1.98501	1.47877	1.81848	1.85179	1.69192	1.89176	1.90508	1.90508	1.62531	1.71857	1.75187	1.81848	1.49209
		120	1.66528	1.55204	1.73189	1.58535	1.50541	1.37219	1.29892	1.67194	1.65196	1.77186	1.6786	1.67194	1.61865	1.50541	1.65862	1.51873	1.4055	1.55204	1.55204	1.74521	1.69858	1.71857	1.81182	1.59201	1.63863	1.48543	1.69192	1.97835	1.82515	1.89176	1.71191	2.2448
		130	1.63863	1.69192	1.5254	1.60533	1.2856	1.5254	1.51873	1.30558	1.56536	1.65196	1.70525	1.45878	1.53206	1.27893	1.46545	1.45212	1.77186	1.78518	1.71857	1.66528	1.49209	2.47794	1.51873	1.95171	1.74521	1.97169	1.57868	1.6453	1.8851	1.5587	1.67194	1.95837
		140	1.51873	1.75187	1.58535	1.66528	1.74521	1.69858	1.49209	1.85179	1.84513	1.85845	1.6453	2.0383	1.24563	1.37885	1.34555	1.79184	1.78518	1.71857	1.8851	1.73855	1.73855	1.85179	1.65196	1.93172	1.57868	1.59201	1.47877	1.71191	1.59201	1.83847	1.85845	2.05828
		150	1.47877	1.39217	1.68526	1.6786	1.61865	1.6786	1.54538	1.74521	1.50541	1.46545	1.65196	1.53872	1.5587	1.6786	1.69858	1.6786	1.46545	2.05162	1.79184	1.82515	1.97169	1.89842	1.79184	2.08493	1.81182	1.77852	1.71191	1.7985	1.83181	1.75187	1.65862	1.47877
		160	1.36553	1.55204	1.44546	1.59201	1.63197	1.66528	1.2856	1.63863	1.72523	1.61865	1.84513	1.99833	1.53206	1.39217	1.41882	1.57868	1.46545	1.56536	1.68526	1.7652	1.73855	1.61865	1.50541	1.6786	1.70525	1.62531	1.48543	1.46545	1.7652	1.4388	1.89842	1.81182
		170	1.81182	1.66528	1.59867	1.68526	1.4055	1.69192	1.49209	1.85179	1.32556	1.5254	1.4055	1.73855	1.5254	1.87843	1.63197	1.41882	1.78518	1.63863	1.57868	1.63863	1.87177	2.07161	1.7985	1.51207	1.83181	1.70525	1.68526	1.95837	1.94505	1.57202	1.68526	1.56536
		180	1.73189	1.49209	1.60533	1.69858	1.75187	1.54538	1.49209	1.23231	1.71857	1.68526	1.5254	1.43214	1.78518	1.80516	1.56536	1.37219	1.51873	1.55204	1.69192	1.79184	1.87177	1.87843	1.47877	1.90508	1.93838	1.99167	1.91174	1.95837	1.78518	1.86511	1.46545	1.85845
		190	1.61199	1.6786	1.85845	1.57868	1.57868	1.57202	1.25895	1.09908	1.83847	1.50541	1.65862	1.48543	1.62531	1.71857	1.59201	1.46545	1.5587	1.69192	1.61199	1.74521	1.69858	1.77852	1.57868	1.6453	1.81182	1.83847	1.7652	1.78518	2.07161	1.55204	1.9184	1.75187
		200	1.54538	1.63863	1.65196	1.54538	1.35887	1.4055	1.51873	1.20566	1.63863	1.58535	1.38551	1.71857	1.26561	1.61199	1.39883	1.49209	1.72523	1.39217	1.5587	1.89176	1.58535	1.70525	1.7985	1.47211	1.7985	1.81848	1.54538	1.65196	1.97835	1.82515	2.02498	1.85179
		210	1.63863	1.39217	1.6453	1.69858	1.62531	1.41882	1.36553	1.37885	1.69858	1.61865	1.77186	1.44546	1.42548	1.73189	1.75853	1.61865	1.49875	1.6453	1.75853	1.5587	1.73855	1.81848	1.95837	1.69858	1.67194	1.69858	1.83181	1.98501	1.93838	1.72523	1.68526	1.81848
		220	1.49875	1.70525	1.55204	1.59201	1.53206	1.42548	1.49209	1.43214	1.43214	1.95837	1.46545	1.48543	1.42548	1.57868	1.57868	1.32556	1.51873	1.9184	1.48543	1.66528	1.57868	1.7985	1.83181	2.06495	1.80516	2.07827	2.0383	1.73189	1.43214	1.71857	2.01166	1.84513
		230	1.46545	1.5587	1.58535	1.50541	1.61865	1.61199	1.46545	1.75853	1.39217	1.57202	1.29892	1.87177	1.37885	1.37885	1.57868	1.81848	1.65862	1.75187	1.83847	1.47877	1.67194	1.85179	1.8851	1.7652	1.93172	1.68526	1.93838	1.99833	1.98501	1.89176	1.65196	1.50541
		240	1.73189	1.59867	1.5254	1.72523	1.50541	1.42548	1.61865	1.49875	1.59867	1.48543	1.97835	1.70525	1.77186	1.5587	1.65196	1.5254	1.57202	1.62531	1.63863	1.69858	1.6453	1.73855	1.63197	1.67194	1.87843	1.83847	1.73855	1.83847	1.75853	1.77186	1.7985	1.45212
		250	1.5254	1.44546	1.81848	1.38551	1.29226	1.36553	1.37885	1.53872	1.51207	1.48543	1.72523	1.27893	1.4388	1.68526	1.4388	1.54538	1.30558	1.85179	1.92506	1.63863	1.59201	1.94505	1.86511	1.68526	1.85179	1.71191	1.72523	1.79184	1.95837	1.54538	1.74521	1.72523
		260	1.77186	1.87177	1.72523	1.61199	1.67194	1.61865	1.34555	1.70525	1.48543	1.6453	1.86511	1.61199	1.49209	1.33888	1.53872	1.71191	1.37885	1.6786	1.71857	1.73855	1.5254	1.7985	1.63863	1.63863	1.71857	1.87843	1.65196	1.71857	2.21149	1.87177	1.53206	2.01832
		270	1.6453	1.6786	1.37885	1.44546	1.34555	1.41882	1.71857	1.65862	1.59867	1.4388	1.5587	1.85845	1.56536	1.48543	1.43214	1.58535	1.68526	1.55204	1.94505	1.78518	1.73855	1.7985	1.65196	1.71191	1.53872	1.9184	1.65862	1.51873	1.7652	1.42548	2.06495	2.07827
		280	1.42548	1.87177	1.7652	1.45212	1.49209	1.53872	1.65196	1.45212	1.56536	1.23897	1.77852	1.6786	1.47211	1.84513	1.38551	1.39883	1.69192	1.47211	1.78518	1.55204	1.69858	1.81848	1.59867	1.83847	1.62531	1.83847	1.73189	1.63863	1.58535	1.61865	1.61865	1.78518
		290	1.59201	1.55204	1.6786	1.46545	1.63863	1.46545	1.68526	1.39883	1.63197	1.41216	1.67194	1.56536	1.48543	1.61199	1.50541	1.33222	1.60533	1.23231	1.42548	1.71857	1.69858	1.68526	1.97169	1.89176	1.53872	1.86511	1.7985	1.90508	1.93172	1.99833	1.54538	1.75187
		300	1.21898	1.69858	1.65196	1.53872	1.65862	1.79184	1.72523	1.53872	1.51873	1.71191	1.85179	1.93838	1.43214	1.39883	1.57202	1.21232	1.53872	1.61865	1.51207	1.68526	1.49209	1.91174	1.55204	1.83181	1.65196	1.75187	1.7652	1.53206	1.75187	1.7652	2.09159	1.89842
		310	1.54538	1.82515	1.56536	1.77186	1.51207	1.47877	1.66528	1.55204	1.6453	1.5587	1.51873	1.49209	1.51873	1.4388	1.79184	1.59201	1.46545	1.61865	1.7652	1.81848	1.51207	1.95171	2.07161	1.68526	1.7652	1.90508	1.80516	1.73189	1.94505	1.77852	2.05162	1.53872
		320	1.46545	1.70525	1.65196	1.53872	1.57202	1.85179	1.48543	1.43214	1.45878	1.63863	1.62531	1.45878	1.63197	1.27227	1.5254	1.77852	1.71857	1.57202	1.56536	1.78518	1.73189	2.21815	1.78518	2.05828	1.48543	1.93172	1.77186	1.81848	2.05162	1.48543	2.17818	1.49209
		330	1.62531	1.75853	1.5254	1.65196	1.57868	1.5587	1.61865	1.41216	1.65196	2.03164	1.57868	1.85179	1.77186	1.51873	1.51207	1.57868	1.92506	1.57868	1.72523	1.48543	1.72523	1.95837	1.92506	1.85179	1.53206	1.69858	1.70525	1.93172	1.59867	1.65196	1.80516	1.47877
		340	1.59201	1.81848	1.45212	1.49209	1.26561	1.59201	1.65862	1.20566	1.69858	1.69858	1.75853	2.01166	1.6786	1.51207	1.42548	1.63863	1.58535	1.49209	1.65862	1.73855	2.05828	2.04496	1.61865	1.77186	1.68526	1.68526	1.98501	1.73189	1.77852	1.81182	1.89176	1.99833
		350	1.63863	1.60533	1.6453	1.80516	1.29226	1.94505	1.50541	1.56536	1.80516	1.4388	1.73189	1.96503	1.72523	1.73855	1.67194	1.29226	1.60533	1.63863	1.68526	1.77186	1.32556	1.93172	1.42548	1.91174	1.49875	1.60533	1.60533	1.77186	1.79184	1.53206	1.90508	1.7652
		360	1.77186	1.68526	1.51207	1.59867	1.4055	1.41882	1.65862	1.46545	1.74521	1.50541	1.48543	1.57868	1.50541	1.57868	1.6453	1.51873	1.61865	1.61199	1.82515	1.46545	1.81848	1.89176	1.66528	1.97835	1.82515	1.67194	1.87843	1.7985	1.74521	1.85845	1.60533	1.59867
		370	1.71857	1.45212	1.73855	1.5587	1.54538	1.60533	1.61865	1.35221	1.83847	1.65196	1.51207	1.75853	1.7652	1.51873	1.33222	1.23897	1.60533	1.53872	1.73189	1.45878	1.62531	2.18485	1.87843	1.6786	1.5587	1.89176	1.49209	1.67194	1.89176	1.65196	2.01166	1.70525
		380	1.54538	1.69858	1.5254	1.41216	1.99833	1.27893	1.49875	1.53872	1.62531	1.63197	1.59201	1.73855	1.5254	1.95171	1.30558	1.41216	1.67194	1.61865	1.63197	1.83181	1.84513	1.75187	1.61865	1.70525	1.7985	1.73855	1.65862	1.63863	1.86511	1.81848	1.81848	1.77186
		390	1.41882	1.57868	1.81848	1.27227	1.59867	1.48543	1.43214	1.36553	1.75187	1.60533	1.36553	1.53206	1.57202	1.63197	1.60533	1.62531	1.51207	1.57202	1.84513	1.54538	2.04496	2.01166	1.78518	1.59867	1.70525	1.86511	1.53206	1.89176	1.89176	1.63863	1.80516	1.66528
		400	1.47211	1.80516	1.43214	1.59867	1.5587	1.54538	1.63863	1.59867	1.75853	1.55204	1.73189	1.72523	1.75853	1.49875	1.49875	1.63197	1.58535	1.48543	1.77186	1.85179	1.53872	1.89176	1.59201	1.72523	1.73855	1.83181	1.85845	1.89842	1.73189	1.69192	1.84513	1.84513
		410	1.57868	1.71857	1.57202	1.51873	1.57868	1.5587	1.35221	1.81182	1.5254	1.53206	1.58535	1.61199	1.70525	1.77186	1.55204	1.43214	1.69192	1.68526	1.69192	1.43214	1.85179	1.51873	1.6786	1.73189	1.83181	1.97835	1.53872	1.97169	1.79184	1.5587	1.7652	1.80516
		420	1.61199	1.73189	1.82515	1.45212	1.68526	1.44546	1.63863	1.59867	1.54538	1.54538	1.41216	2.03164	1.77852	1.56536	1.53872	1.47211	1.61199	1.47877	1.58535	1.37885	1.69858	1.93838	1.87177	1.89176	1.6786	2.07161	1.89842	1.66528	1.86511	1.8851	2.04496	1.53872
		430	1.59201	1.62531	1.56536	1.85845	1.50541	1.35221	1.29892	1.72523	1.83181	1.48543	1.53206	1.5254	1.65862	1.38551	1.7985	1.97169	1.67194	1.37885	1.5587	1.53872	1.78518	1.69192	1.69858	1.77186	1.97169	1.97835	1.73855	1.84513	1.84513	1.6786	1.78518	1.87177
		440	1.41216	1.63197	1.77186	1.6453	1.37885	1.47877	1.29226	1.57202	1.60533	1.42548	1.66528	1.8851	1.78518	1.73855	1.58535	1.53872	1.49875	1.53206	1.75853	1.46545	1.36553	1.81848	2.07161	1.77852	1.74521	1.95837	1.90508	2.01832	1.96503	1.59867	1.93172	1.84513
	Fig. 5h	WT	KO
		1.18123	0.896325
		0.970547	0.951838
		0.816406	0.834805
		0.856287	0.700913
		0.813793	1.0118
		0.665607	1.33083
		0.741935	1.01899
		0.793548	1.00128
		0.706745	0.633554
		0.983806	1.00772
		1.00676	1.09177
		0.980583	0.947301
		0.860927	1.37822
		0.998583	0.958225
		0.769437	1.30606
		0.723254	1.19401
	Fig. 5i	Time	WT																KO
		0	0.81803	0.928214	0.978297	0.941569	0.894825	1.0985	0.881469	1.00167	1.16194	1.0818	0.964942	1.04841	1.01169	1.10851	0.84808	1.23205	1.13523	1.0217	1.02838	1.34224	1.09516	1.06177	1.06845	1.04841	1.08848	1.16194	1.03506	0.981636	0.928214	1.11519	1.00167	1.0217
		10	0.834725	0.981636	1.04508	0.934891	1.0985	1.07179	0.991653	1.04508	1.15192	1.06511	1.11519	1.09182	0.958264	1.11519	0.804674	1.11519	1.06845	1.04174	1.11519	1.24875	1.00167	1.10184	1.00167	1.02838	1.24207	1.12187	1.02838	0.954925	0.841402	1.05509	1.00835	0.961603
		20	0.974958	0.894825	0.981636	1.04174	0.951586	1.11519	1.06845	1.05843	1.15526	1.0217	1.03506	1.0818	1.05843	0.914858	1.06177	1.02838	1.02838	1.10184	1.11519	1.18197	1.02838	1.12187	1.0217	1.05509	1.30885	0.961603	1.11519	1.06845	0.954925	1.06177	1.0818	0.981636
		30	0.948247	0.894825	1.00501	1.01169	0.891486	1.1586	0.918197	1.10851	1.17195	1.00167	1.05509	1.04174	1.07513	1.0384	0.981636	1.0818	1.0818	0.868114	1.05509	1.09516	1.07513	1.17529	0.994992	1.08848	1.40902	1.10184	1.10851	1.07513	1.01503	1.12187	0.981636	1.01503
		40	0.888147	0.96828	0.881469	1.01836	1.01836	1.07846	0.767947	0.958264	1.10184	0.928214	1.10851	0.998331	1.0818	0.921536	1.05843	1.2187	1.0217	1.12855	1.06845	1.23539	0.834725	0.96828	1.02838	1.11519	1.19533	1.05509	1.08848	1.10184	0.90818	1.2621	0.974958	0.974958
		50	1.73623	1.92988	1.59599	1.52254	1.93656	1.68948	1.46912	1.90985	1.5626	1.74958	1.75626	1.50918	1.95659	1.82972	1.88314	1.66277	2.31052	1.76962	1.82972	2.11686	2.22371	2.01669	1.99666	2.19699	1.80301	1.89649	1.92321	2.40401	2.00334	2.41736	2.27045	2.38397
		60	1.60267	1.69616	1.94992	1.85643	1.70952	1.76962	1.43573	1.7429	1.51586	1.66277	1.78297	1.57596	2.06344	1.72287	1.72287	1.82972	1.78965	1.93656	1.92988	2.17028	2.23038	1.96327	2.23706	2.07012	1.88982	1.75626	1.68948	1.90985	1.6828	2.29048	1.86311	2.38397
		70	1.53589	1.72955	1.60267	1.80968	1.82304	1.53589	1.65609	1.67613	1.69616	1.48915	1.7429	1.49583	2.09683	1.84307	1.29549	1.77629	1.92321	2.01002	2.01002	1.88314	2.05676	1.78965	2.09683	2.06344	1.92988	1.99666	2.04341	1.75626	1.94324	2.17028	1.92988	2.38397
		80	1.61603	1.7429	1.64274	1.54257	1.79633	2.01002	1.80301	1.58264	1.67613	1.92321	1.44908	1.6227	1.97663	1.5626	1.70952	1.5626	1.81636	1.98331	2.02337	2.13022	2.17028	1.81636	2.06344	2.17028	2.04341	1.71619	1.87646	2.14357	2.14357	2.21703	2.21035	1.80968
		90	1.77629	1.81636	1.88982	1.42905	1.98331	1.79633	1.25543	1.70952	1.73623	1.59599	2.03673	1.69616	2.05008	1.80301	1.53589	1.74958	1.81636	1.64942	2.01002	2.17028	2.03005	1.96327	2.35058	1.88982	1.79633	1.55593	1.83639	1.98998	1.58264	2.14357	2.27713	2.15693
		100	1.64274	1.70284	1.59599	1.70284	1.73623	1.52254	1.65609	1.35559	1.76294	1.96995	1.60935	2.05008	2.04341	1.64274	1.79633	1.75626	1.65609	1.76294	2.17696	2.13022	2.23706	1.88982	1.99666	1.77629	1.96327	1.74958	1.98331	2.05008	2.00334	2.05008	2.13689	2.30384
		110	1.60935	1.54257	1.40902	1.82972	1.61603	1.72287	1.72287	1.64942	1.64274	1.63606	1.72287	1.98998	1.88982	1.62938	1.64942	1.57596	2.05008	1.54925	1.94324	2.15025	2.06344	1.96327	2.15025	2.34391	1.57596	1.75626	1.88982	1.78965	1.98998	2.04341	1.88982	1.93656
		120	1.72955	1.82304	1.78297	1.71619	1.59599	1.73623	1.87646	1.52922	1.35559	1.66277	1.54925	1.76962	1.98998	2.00334	1.92321	1.63606	1.82304	1.93656	1.76294	1.93656	1.94992	2.01669	1.81636	2.02337	1.90317	1.86978	1.67613	1.83639	1.84307	1.91653	1.79633	2.11686
		130	1.70284	1.41569	1.92988	1.69616	1.98998	1.40902	1.72287	1.80301	1.79633	1.62938	1.82972	1.88314	1.86978	2.02337	1.45576	1.80968	2.15693	1.55593	1.92321	1.80968	2.06344	2.05008	2.03005	2.15025	1.69616	2.05676	1.64274	1.93656	1.94992	1.91653	1.84975	2.15025
		140	1.62938	1.92988	1.6828	1.98331	1.89649	1.53589	1.78297	1.96995	1.60267	1.64942	1.60267	1.89649	2.02337	1.82972	1.80301	1.46912	1.58264	1.82304	2.05676	2.06344	1.90317	1.90317	1.90985	1.88982	1.89649	1.65609	1.78297	1.85643	1.92321	2.14357	2.05676	2.01002
		150	1.82972	1.75626	1.51586	1.49583	1.50918	1.61603	1.58264	1.56928	1.99666	1.48915	1.81636	1.6227	2.02337	2.03005	1.46912	1.66277	1.64942	1.62938	2.09683	2.05008	1.89649	1.69616	1.88314	1.76962	1.98331	1.94992	1.85643	1.92321	2.15025	2.38397	1.54925	1.89649
		160	1.53589	1.48247	1.62938	1.78297	1.32888	1.73623	1.59599	1.48915	1.50918	1.37563	1.84307	1.50918	1.86311	1.66945	1.71619	1.72287	1.88314	1.71619	1.80301	1.98331	1.99666	1.94324	2.05008	2.12354	1.88982	1.69616	1.86978	1.6828	1.75626	2.05676	1.82972	2.15025
		170	1.48915	1.84307	1.82304	1.81636	1.59599	1.75626	1.4424	1.66945	1.62938	1.82304	1.86978	1.72955	1.84975	1.64274	1.5626	1.44908	1.97663	1.87646	1.73623	1.89649	1.93656	1.88982	2.20367	2.06344	1.86978	1.2621	1.61603	1.97663	1.94992	2.46411	1.69616	1.98998
		180	1.79633	1.74958	1.92988	1.57596	1.57596	1.46244	1.68948	1.70284	1.38898	1.88314	2.03673	1.40902	2.00334	1.70284	1.75626	1.70952	1.80968	2.11018	1.99666	1.70284	1.92988	1.96995	2.09683	1.82972	2.18364	1.92988	1.83639	2.15693	1.99666	1.92988	1.90985	1.81636
		190	1.7429	1.59599	1.56928	1.40234	1.54925	1.62938	1.72287	1.48247	1.52922	1.70284	2.03673	1.52254	1.5626	1.70284	1.73623	1.86311	1.72955	1.88982	1.70284	2.04341	1.81636	1.92988	2.04341	2.03005	1.36895	1.91653	1.88982	2.01669	1.94324	1.96327	1.80301	2.16361
		200	1.66277	1.56928	1.75626	1.91653	1.70952	1.48915	1.24207	1.68948	1.78297	1.72955	1.64942	1.72955	2.19032	1.75626	1.45576	1.78965	1.95659	1.78297	1.76962	1.62938	2.02337	1.90317	2.11018	1.87646	1.90317	1.85643	1.78965	1.86978	1.70284	1.80301	2.06344	1.99666
		210	1.72955	1.65609	1.5626	1.88982	1.64274	1.90985	1.51586	1.51586	1.53589	1.70284	1.79633	1.63606	1.90985	1.69616	1.64942	1.76962	1.76294	1.91653	2.01002	1.80301	1.60935	1.96327	2.01669	2.05676	1.51586	1.92321	1.82304	1.78297	1.97663	2.04341	1.60935	2.10351
		220	1.80968	1.6828	1.65609	1.88314	1.64942	1.58932	1.51586	1.77629	1.48915	1.90317	1.5626	1.57596	2.01002	1.62938	1.65609	1.87646	1.73623	1.61603	2.09683	2.11686	1.90985	1.91653	1.79633	1.82972	1.86978	1.82972	1.90985	1.77629	1.66277	2.28381	1.94324	2.12354
		230	1.56928	1.60935	1.62938	1.61603	1.79633	1.57596	1.4424	1.42905	1.4424	1.66277	2.07679	1.75626	1.5626	1.78297	1.55593	1.42237	1.62938	1.90317	2.13689	1.98331	1.94992	1.6828	1.60267	2.00334	1.59599	1.88982	1.83639	2.02337	2.03673	1.82972	2.07012	2.15693
		240	1.64274	1.7429	1.40234	1.5626	1.7429	1.80301	1.59599	1.6828	1.65609	1.60267	1.86311	1.72287	1.91653	1.74958	1.61603	1.72955	2.00334	1.90985	1.93656	1.81636	2.13022	1.97663	2.33055	1.80968	1.82304	1.86978	1.72287	2.10351	1.99666	1.85643	1.98331	1.81636
		250	1.58932	2.07679	2.15025	1.54257	1.76294	1.62938	1.78965	1.42237	1.70952	1.53589	1.5025	1.74958	2.01669	1.67613	1.48247	1.57596	1.79633	1.7429	1.78297	2.10351	2.03673	2.22371	1.78965	1.87646	1.90985	1.82304	1.84307	1.81636	1.90317	2.33055	1.80968	2.03673
		260	1.6828	1.66945	1.7429	1.73623	1.39566	1.62938	1.52254	1.34891	1.42237	1.59599	1.82304	2.01669	1.86311	1.65609	1.64274	1.65609	1.72955	2.04341	1.96327	2.12354	1.93656	1.93656	1.90985	1.91653	1.71619	1.67613	1.80301	2.09015	2.21035	2.18364	1.68948	2.11018
		270	1.99666	1.6227	2.07012	1.52922	1.78297	1.47579	1.60935	1.88314	1.76962	1.76962	1.61603	1.65609	1.92321	1.74958	1.78297	1.70952	1.98998	1.72955	1.82972	1.92321	2.03673	1.92988	1.95659	2.10351	1.48247	1.73623	1.70284	1.83639	1.64942	2.35726	1.66945	2.14357
		280	1.70952	1.82972	2.07012	1.77629	1.5025	1.86978	1.47579	1.78965	1.48247	1.58932	1.7429	1.87646	1.95659	1.81636	1.68948	2.00334	2.04341	1.65609	2.07679	1.86978	1.88982	1.81636	1.71619	1.89649	1.88982	1.80301	1.94324	1.78297	1.6828	2.32387	1.64942	2.34391
		290	2.02337	1.70284	1.70952	1.84975	1.46912	1.55593	1.6828	1.62938	1.76962	1.54257	1.81636	1.60267	1.94324	1.70952	1.67613	1.75626	1.74958	1.40234	1.97663	2.03005	1.82972	2.19699	1.93656	1.94992	1.76294	1.65609	1.77629	1.84307	1.84975	2.15693	1.93656	2.15025
		300	1.6227	1.47579	1.90985	1.42237	1.88982	1.73623	1.35559	1.60267	1.64942	1.61603	1.64942	1.39566	1.96327	1.6828	1.65609	1.60935	1.52254	1.75626	1.7429	1.67613	2.24374	1.88982	1.96327	1.91653	1.70952	1.82304	1.88314	1.80301	1.90317	1.90317	2.00334	1.88314
		310	1.88314	1.76962	1.51586	1.64274	1.77629	1.58932	1.54257	1.41569	1.68948	1.46244	1.34891	1.35559	2.00334	1.70284	1.80968	1.72287	1.98331	1.6227	2.18364	1.84975	1.80968	1.95659	2.05676	1.95659	1.60935	1.60267	2.01002	1.86311	2.11018	2.19032	1.64942	2.13022
		320	1.64274	1.71619	1.73623	1.94324	1.78297	1.90317	1.63606	1.46244	1.81636	1.66945	1.72955	1.53589	1.88982	1.71619	1.81636	1.63606	1.94324	1.98998	1.84975	2.09015	1.98998	1.88982	1.93656	1.94324	1.61603	1.6828	1.97663	1.96327	1.86311	2.13689	1.73623	1.99666
		330	1.75626	1.36227	1.92988	1.78965	1.51586	1.77629	1.86978	1.94324	1.70952	1.83639	1.70284	1.76962	1.82304	1.46244	1.83639	1.72955	1.95659	1.60267	1.98331	2.03673	1.86311	2.07012	2.03005	2.03673	2.01669	1.88982	1.75626	1.83639	1.74958	2.10351	2.09683	2.46411
		340	1.5626	1.86311	1.63606	1.66945	1.61603	1.62938	1.55593	1.56928	1.6227	1.68948	1.58932	1.52254	1.89649	1.76962	1.54925	1.72287	2.13689	1.80301	1.7429	2.08347	2.12354	2.05008	2.01669	1.94324	2.20367	1.72287	1.89649	2.15025	1.94992	1.90985	1.78297	2.21035
		350	1.74958	1.64274	1.77629	1.64274	1.73623	1.60267	1.5025	1.58264	1.90317	1.49583	1.72287	1.72955	1.79633	1.35559	1.74958	1.7429	1.90317	1.75626	2.16361	1.89649	1.78297	1.6828	2.06344	1.86978	1.7429	1.49583	1.66945	1.72287	1.53589	1.94992	1.78297	1.98331
		360	1.81636	1.41569	1.61603	1.65609	1.49583	1.60267	1.67613	1.69616	1.86978	1.79633	1.53589	1.50918	1.65609	1.46244	1.76962	1.72955	1.70284	1.72287	1.95659	1.97663	2.05676	1.90317	1.88314	1.86311	1.98331	1.67613	1.59599	2.09683	2.07679	2.23038	1.91653	2.39733
		370	1.78297	1.70952	1.5626	1.74958	1.62938	1.89649	1.57596	1.85643	1.56928	1.60935	1.61603	1.42905	1.90317	1.50918	1.76962	1.48915	1.61603	1.85643	1.81636	2.23706	1.63606	2.17028	2.19032	1.87646	1.78965	1.7429	1.95659	1.96995	1.98331	2.17696	1.70284	2.25042
		380	1.75626	1.68948	1.64274	1.64942	1.66277	1.86978	1.5626	1.51586	1.52254	1.64274	1.40234	1.40902	1.91653	1.78297	1.67613	1.70284	1.88982	1.65609	2.33723	1.94324	1.98998	1.80301	2.02337	1.95659	1.79633	1.68948	1.85643	1.77629	2.26377	2.08347	1.87646	2.17028
		390	1.44908	1.42905	1.76294	1.63606	1.80301	1.76294	1.52254	1.58932	1.72287	1.60267	1.37563	1.82304	1.90317	1.53589	1.60267	1.81636	1.78297	1.70952	1.68948	1.82972	1.90985	1.82304	1.77629	2.00334	1.82972	1.76294	1.64942	1.94324	1.79633	2.07012	1.86311	2.02337
		400	1.78297	1.87646	1.69616	1.39566	1.53589	1.70284	1.61603	1.60267	1.61603	1.87646	1.53589	1.70952	1.72287	1.61603	1.75626	1.71619	1.88982	1.36227	2.33723	2.02337	2.10351	1.89649	1.96327	2.00334	1.72287	1.94324	1.93656	1.84307	1.94992	2.05676	1.76294	1.92988
		410	1.72955	1.78297	1.62938	1.73623	1.53589	2.08347	1.64274	1.54925	1.57596	1.86978	2.15025	1.72287	1.83639	1.80968	1.6227	1.81636	1.84307	1.66945	1.96327	1.79633	2.11686	1.70952	1.96995	2.16361	1.67613	1.88982	1.71619	2.03005	1.7429	2.30384	1.80968	2.07679
		420	1.46244	1.75626	1.59599	1.85643	1.58264	1.86978	1.43573	1.63606	1.5626	1.53589	1.68948	1.67613	1.83639	1.7429	1.71619	1.70284	1.90985	1.75626	1.86311	1.7429	1.95659	1.86978	2.29716	1.66945	1.76962	1.67613	1.46912	1.7429	1.81636	2.01669	1.92321	2.20367
		430	1.84307	1.81636	1.72287	1.55593	1.66945	1.72955	1.80968	1.78965	1.48915	1.40234	1.72287	1.70952	2.01669	2.09683	1.78965	1.54257	1.85643	1.81636	1.84307	2.08347	1.87646	1.6227	1.84975	1.82304	1.59599	1.76962	1.98331	2.08347	1.64274	2.3773	2.19699	1.85643
	Fig. 5j	WT	KO
		0.944652	1.16521
		1.06724	1.04398
		0.631399	1.02233
		1.00405	0.777899
		1.04952	1.20822
		0.819831	1.04797
		0.948052	1.29765
		0.846352	1.05882
		0.738372	0.748663
		0.715783	0.903585
		0.663504	0.900621
		0.497462	1.31959
		0.886671	1.15517
		0.984283	1.1522
		1.02247	1.24868
		0.652941	1.40566
	Fig. 5k	Time	WT																KO
		0	1.01455	1.05091	0.970909	1.05091	0.941818	0.949091	1.00364	0.941818	1.01818	1.01818	1.08727	1.05091	1.08727	0.945455	0.934545	0.934545	1.17818	0.901818	1.19273	1.10909	0.949091	0.850909	0.916364	0.949091	0.927273	0.861818	1.08364	1.10545	1.2	1.04	1.06545	0.894545
		10	0.927273	0.92	0.876364	1.00727	1.03636	0.956364	0.941818	0.858182	1.01818	1	1.12364	0.887273	0.949091	1.00364	0.996364	1.01455	0.945455	0.996364	1.12	1.06182	0.981818	0.952727	0.996364	0.854545	1.02909	1.05818	1.00364	1.11636	0.898182	0.88	1.05818	0.843636
		20	0.930909	1.04	0.956364	0.883636	1.02545	0.938182	0.901818	0.945455	0.952727	0.981818	0.967273	1.05818	0.781818	1.05818	0.92	0.890909	0.934545	1.04364	1.18545	0.872727	1.04727	0.92	0.981818	1.07636	1.09455	0.963636	1.18182	1.00364	0.890909	1.21455	1.01818	0.843636
		30	1.04727	1.04	0.88	1.04727	0.8	0.963636	0.745455	0.967273	1.07273	0.763636	1.05091	0.901818	0.916364	0.927273	1.04364	0.8	1.06909	0.952727	1.09455	1.06182	0.829091	1.09818	0.989091	1.04	0.905455	0.88	1.27273	0.905455	1.08	1.04727	0.916364	0.763636
		40	0.945455	0.872727	0.956364	0.88	1	1	1.00364	0.807273	1.05455	1.12	1.05818	1.02182	0.989091	0.883636	0.8	0.996364	0.909091	0.890909	1.07636	0.854545	1.01818	1	0.970909	0.694545	0.96	1.12364	1.17455	0.992727	0.996364	0.949091	0.825455	0.970909
		50	1.53455	1.28727	1.62182	1.62182	1.38909	1.49818	1.54182	1.25091	1.48364	1.45455	1.83273	1.34545	1.46909	1.20727	1.2	1.38182	1.57818	1.40364	2.13091	1.65091	1.53455	1.57818	1.6	1.35273	1.70909	1.44727	1.86909	1.68	1.72364	1.65818	1.71636	1.62909
		60	1.45455	1.49818	1.43273	1.29455	0.930909	1.25091	1.36727	1.49818	1.36727	1.25091	2.02909	1.57091	1.75273	1.34545	1.46909	1.41091	1.62909	1.49091	1.94909	1.53455	1.44	1.71636	1.28727	1.6	1.29455	1.62182	1.95636	1.68727	1.82545	1.84	1.61455	1.81818
		70	1.27273	1.27273	1.09091	1.12727	1.43273	1.26545	1.65818	1.36	1.37455	1.54182	1.95636	1.46909	1.65091	1.36727	1.31636	1.33091	1.61455	1.38909	2.00727	1.21455	1.37455		1.50545	1.62909	1.43273	1.58545	1.63636	1.6	1.57091	1.80364	1.38182	1.72364
		80	1.17818	1.62182	1.41091	1.30182	1.35273	1.49818	1.52	1.37455	1.44727	1.59273	1.88364	1.49091	1.62182	1.36	1.38909	1.25091	1.42545	1.76	1.70182	1.41818	1.49091	1.78182	1.36		1.67273	1.52727	1.78182	1.72364	1.65818	1.62909	1.96364	1.19273
		90	1.52727	1.59273	1.54909	1.17818	1.47636	0.909091	1.27273	1.49818	1.66545	1.56364	1.87636	1.18545	1.37455	1.53455	1.20727	1.30182	1.39636	1.37455	1.65091	1.60727	1.36727	1.39636		1.32364	1.53455	1.80364	2.05818	1.69455	1.84727	1.47636	1.64364	1.47636
		100	1.38909	1.09091	1.47636	1.14909	1.14909	1.46182	1.25091	1.14909	1.35273	1.25091	1.66545	1.71636	1.45455	1.43273	1.26545	0.996364	1.31636	1.42545	1.57091	1.77455	1.16364	1.58545	1.14182	1.57091	1.27273	1.69455	1.78182	1.66545	1.42545	1.73818	1.36	1.48364
		110	1.38182	1.29455	1.36727	1.81818	1.62909	1.36727	1.58545	1.17091	1.57818	1.65091	1.85455	1.27273	1.2	1.48364	1.42545	1.19273	1.63636	1.36727	1.95636	1.36	1.58545	1.2	1.42545	1.38182	1.55636	1.22909	1.66545	1.40364	1.38182	1.51273	1.60727	1.35273
		120	1.33091	1.39636	1.37455	1.54909	1.67273	1.17091	1.19273	1.28727	1.28	1.33091	1.80364	1.34545	1.60727	1.48364	1.33091	1.27273	1.56364	1.18545	1.98545	1.36727	1.41091	1.41091	1.32364	1.33091	1.23636	1.62909	1.59273	1.49818	1.28727	1.52727	1.49091	1.33818
		130	1.25091	1.02545	1.69455	1.44	1.14909	1.22909	1.37455	1.33091	1.29455	1.43273	1.65091	1.46909	1.38182	1.51273	1.40364	1.27273	1.30909	1.18545	1.60727	1.49091	1.54909	1.38182	1.53455	1.30909	1.28727	1.42545	1.89818	1.30909	1.43273	1.49091	1.41091	1.14182
		140	1.30182	1.53455	1.17091	1.57091	1.10545	1.46182	1.57091	1.17818	1.57818	1.46182	1.97091	1.16364	1.33818	1.44	1.02545	1.02545	1.50545	1.31636	1.38909	1.35273	1.32364	1.37455	1.37455	1.18545	1.27273	1.52727	1.46909	1.39636	1.17818	1.38909	1.23636	1.39636
		150	1.39636	1.73091	1.57091	1.25818	1.25818	1.22909	1.14182	1.32364	1.40364	1.6	1.85455	1.06182	1.14182	1.18545	0.989091	1.38909	1.18545	1.29455	1.67273	1.60727	1.26545	1.17091	1.30909	1.52727	1.52727	1.27273	1.49091	1.28	1.32364	1.38182	1.31636	1.39636
		160	1.30909	1.22909	0.989091	1.21455	1.53455	1.19273	1.09091	1.23636	1.14909	1.44	1.91273	1.48364	1.40364	1.54909	1.07636	1.28	1.6	1.48364	1.80364	1.45455	1.23636	1.29455	1.60727	1.22182	1.64364	1.19273	1.56364	1.19273	1.30909	1.59273	1.28	0.989091
		170	1.40364	1.31636	1.53455	1.03273	1.37455	1.2	1.32364	0.981818	1.66545	1.14909	1.74545	1.57818	1.26545	1.23636	1.43273	1.56364	1.50545	0.974545	1.6	1.6	1.25091	1.30909	1.31636	1.56364	1.66545	1.30909	1.50545	1.28	1.62182	1.28727	1.54182	1.22182
		180	1.25818	1.44	1.38909	1.36	1.40364	1.44	1.22182	1.63636	1.70909	1.57818	2.04364	1.25818	1.58545	1.59273	1.41818	1.26545	1.49818	1.81818	1.57818	1.78182	1.31636	1.50545	1.24364	1.53455	1.33818	1.41818	1.60727	1.65091	1.21455	1.52727	1.50545	1.16364
		190	1.36	1.44	1.30182	1.55636	1.32364	1.38182	1.30182	1.18545	1.38909	1.66545	1.86182	0.887273	1.25091	1.22182	1.17818	1.22182	1.43273	1.26545	1.51273	1.29455	1.47636	1.53455	1.49091	1.17818	1.83273	1.36	1.45455	1.38182	1.33091	1.45455	1.05455	1.48364
		200	1.68	1.38909	1.45455	1.46182	1.49818	1.36	1.22182	1.27273	1.45455	1.37455	2.02909	1.51273	1.49091	1.33818	1.23636	1.36	1.68	1.12	1.82545	1.46182	1.30182	1.16364	1.28	1.27273	1.50545	1.25091	1.40364	1.34545	1.38909	1.34545	1.33091	1.02545
		210	1.33091	1.21455	1.49091	1.19273	1.25091	1.12727	1.17818	1.10545	1.60727	1.21455	1.70182	1.33818	1.44	1.29455	1.16364	1.31636	1.59273	1.41091	1.57818	1.84	1.50545	1.44727	1.16364	1.37455	1.53455	1.46182	1.52727	1.57091	1.44	1.41091	1.27273	1.14909
		220	1.47636	1.18545	1.39636	1.49091	1.16364	1.42545	1.44727	1.17091	1.50545	0.901818	1.58545	1.41818	1.25091	1.31636	1.49091	1.41818	1.36727	1.38909	1.42545	1.45455	1.28	1.18545	1.43273	1.46909	1.38182	1.42545	1.79636	1.38182	1.45455	1.40364	1.40364	1.28
		230	1.36727	1.46909	1.49091	1.51273	1.12727	1.56364	1.38909	1.41818	1.22909	1.47636	1.68727	1.10545	1.50545	1.43273	1.39636	1.17091	1.64364	1.49818	1.46909	1.52	1.39636	1.58545	1.51273	1.00364	1.28727	1.41091	1.69455	1.30909	1.20727	1.22182	1.36727	1.37455
		240	1.38182	1.14182	1.46182	1.44	1.36727	1.41818	1.28727	1.36727	1.30182	1.57091	2	1.35273	1.63636	1.17818	1.21455	1.25818	1.49818	1.64364	1.2	1.43273	1.14909	1.57091	1.30182	1.59273	1.15636	1.86182	1.49818	1.44	1.36	1.63636	1.25818	1.38909
		250	0.945455	1.50545	1.44	1.38182	1.15636	1.29455	1.28	1.19273	1.51273	1.77455	1.98545	1.47636	1.53455	1.23636	1.36	1.68	1.65818	1.54182	1.65091	1.42545	1.47636	1.28727	1.42545	1.42545	1.48364	1.54182	1.80364	1.62909	1.50545	1.46182	1.22182	1.42545
		260	1.27273	1.64364	1.36727	1.41091	1.28727	1.45455	1.41091	1.45455	1.58545	1.45455	1.64364	1.12727	1.54909	1.38909	1.11273	1.17818	1.73818	1.36	1.76727	1.59273	1.62182	1.33818	1.13455	1.48364	1.44727	1.54182	1.76	1.43273	1.65818	1.70182	1.40364	1.13455
		270	1.22182	1.24364	1.31636	1.34545	1.36	1.10545	1.28	1.25818	1.23636	1.49091	1.83273	1.58545	1.48364	1.31636	1.16364	1.42545	1.33818	1.52	1.49818	1.48364	1.22182	1.31636	1.28727	1.49091	1.30182	1.44727	1.56364	1.23636	1.27273	1.38182	1.62909	1.42545
		280	1.15636	1.21455	1.41091	1.26545	1.58545	1.49818	1.24364	1.49091	1.41818	1.38909	1.44727	1.41818	1.39636	1.48364	1.43273	1.50545	1.40364	1.50545	1.57818	1.52727	1.26545	1.32364	1.56364	1.21455	1.34545	1.53455	1.44727	1.49818	1.38909	1.47636	1.14909	1.25818
		290	1.34545	1.54182	1.13455	1.31636	1.28	1.33818	1.2	1.35273	1.52727	1.32364	1.77455	1.38909	1.07636	1.31636	1.25091	0.901818	1.30909	1.17818	1.64364	1.65818	1.52727	1.25818	1.33818	1.34545	1.66545	1.49818	1.63636	1.70909	1.44727	1.28727	1.28727	1.41091
		300	1.44	1.30909	1.45455	1.14909	1.42545	1.10545	1.36727	0.974545	1.43273	1.67273	1.27273	1.59273	1.52727	1.09091	1.28727	1.42545	1.60727	1.52727	1.48364	1.12	1.57818	1.54909	1.23636	1.53455	1.41818	1.48364	1.76	1.48364	1.50545	1.46182	1.42545	1.44
		310	1.45455	1.05455	1.49091	1.46909	1.60727	1.44	1.20727	0.996364	1.41091	1.62909	1.70182	1.04727	1.10545	1.13455	1.36	1.11273	1.36	1.17818	1.52	1.45455	1.14909	1.21455	1.28727	1.52	1.36727	1.62909	1.68	1.46182	1.59273	1.54182	1.25818	1.20727
		320	1.57818	1.35273	1.59273	1.43273	1.44727	0.916364	1.21455	1.36727	1.49091	1.44	1.49091	1.31636	1.41091	1.33818	1.36727	1.38182	1.27273	1.11273	1.36727	1.46909	1.63636	0.916364	1.37455	1.30909	1.31636	1.49091	1.36727	1.48364	1.54182	1.54909	1.55636	1.56364
		330	1.34545	1.65818	1.46182	1.22182	1.07636	1.20727	1.45455	1.30182	1.30909	1.19273	1.86182	1.24364	1.52	1.40364	1.28727	1.39636	1.92	1.56364	1.33091	1.57091	1.27273	1.50545	1.54182	1.62909	1.33091	1.54182	1.62909	1.42545	1.65818	1.36	1.16364	1.49818
		340	1.33091	1.39636	0.850909	1.25818	1.48364	1.56364	1.22909	1.27273	1.33818	1.51273	1.42545	1.34545	1.64364	1.30909	1.50545	1.30182	1.25091	1.41818	1.75273	1.46182	1.57091	1.41818	1.38909	1.31636	1.39636	1.54182	1.71636	1.52	1.30182	1.30909	1.46182	1.22182
	Fig. 5l	WT	KO
		0.576981	0.617329
		0.521418	0.557751
		0.747649	0.87941
		0.665422	0.664223
		0.536715	0.590053
		0.558245	0.779789
		0.677215	0.64794
		0.657281	0.765169
		0.449893	0.738166
		0.489203	0.845238
		0.73315	0.800254
		0.596452	0.646558
		0.855273	0.801866
		0.592453	0.793055
		0.564679	1.01042
		0.521569	1.10615
	Fig. 5o
		IP-THADA												IP-SERCA2															INPUT-SERCA2																INPUT-TUBULIN
	Fig. 5p	IP-THADA													IP-RYR								INPUT-RYR														INPUT-TUBULIN
	Fig. 5r	Time	CON	Thada-SAM	Thada-SAM+S107	Thada-SAM+CDN					CON	Thada-SAM	Thada-SAM+S107	Thada-SAM+CDN
		0	0.9	0.85	0.93	0.86				Max increase (ΔF/F0)	0.488889	0.164706	0.304348	0.348837
		2.01	0.9	0.85	0.93	0.86					0.296703	0.133333	0.186813	0.147368
		4.03	0.9	0.85	0.92	0.86					0.234043	0.133333	0.197802	0.164835
		6.04	0.9	0.85	0.93	0.86					0.211111	0.0869565	0.204545	0.150538
		8.05	0.9	0.84	0.93	0.86					0.159574	0.0978261	0.186813	0.256098
		10.06	0.91	0.85	0.93	0.86					0.206897	0.144444	0.150538	0.141304
		12.08	0.91	0.85	0.93	0.86					0.253012	0.0645161	0.145833	0.157303
		14.09	0.91	0.84	0.93	0.86					0.179775	0.150538	0.153846	0.152174
		16.1	0.91	0.85	0.93	0.86					0.172043	0.11828	0.153846	0.134021
		18.11	0.91	0.85	0.93	0.86					0.181818	0.16092	0.149425	0.157895
		20.12	0.91	0.85	0.93	0.86						0.137931	0.117647	0.10989
		22.14	0.91	0.84	0.93	0.86						0.0967742
		24.15	0.91	0.85	0.93	0.86
		26.16	0.93	0.85	0.95	0.87
		28.17	0.94	0.85	0.96	0.88
		30.19	0.96	0.86	0.97	0.89
		32.2	0.99	0.86	1	0.91
		34.21	1.02	0.87	1.03	0.92
		36.22	1.07	0.88	1.06	0.95
		38.24	1.12	0.89	1.1	0.98
		40.25	1.16	0.9	1.12	1.01
		42.26	1.2	0.91	1.14	1.03
		44.27	1.24	0.92	1.16	1.06
		46.29	1.27	0.93	1.17	1.09
		48.3	1.3	0.95	1.18	1.11
		50.31	1.31	0.96	1.19	1.13
		52.32	1.33	0.98	1.2	1.15
		54.34	1.34	0.99	1.2	1.16
		56.35
		58.36	1.34	0.99	1.19	1.16
		60.37	1.33	1	1.19	1.16
		62.39	1.32	1	1.18	1.16
		64.4	1.31	1.01	1.17	1.15
		66.41	1.23	0.99	1.12	1.1
		68.42	1.21	0.99	1.12	1.09
		70.43	1.2	0.98	1.11	1.07
		72.45	1.17	0.97	1.1	1.05
		74.46	1.16	0.95	1.1	1.04
		76.47	1.14	0.94	1.08	1.03
		78.48	1.13	0.93	1.08	1.01
		80.5	1.12	0.92	1.07	1
		82.51	1.11	0.91	1.07	0.99
		84.52	1.1	0.91	1.07	0.98
		86.53	1.09	0.9	1.06	0.96
		88.55	1.08	0.89	1.05	0.95
		90.56	1.08	0.88	1.05	0.95
		92.57	1.08	0.88	1.05	0.93
		94.58	1.07	0.87	1.05	0.93
		96.6	1.08	0.87	1.05	0.92
		98.61	1.08	0.87	1.06	0.92
		100.62	1.08	0.86	1.06	0.92
		102.63	1.08	0.86	1.05	0.91
		104.65	1.08	0.86	1.06	0.9
		106.66	1.08	0.85	1.06	0.9
		108.67	1.08	0.85	1.06	0.9
		110.68	1.08	0.84	1.06	0.89
		112.7	1.08	0.84	1.06	0.89
		114.71	1.08	0.84	1.06	0.88
		116.72	1.08	0.83	1.05	0.88
		118.73	1.07	0.83	1.05	0.87
		120.74	1.08	0.82	1.05	0.87
		122.76	1.08	0.82	1.06	0.87
		124.77	1.08	0.82	1.06	0.87
		126.78	1.09	0.82	1.06	0.87
		128.79	1.09	0.82	1.06	0.86
		130.81	1.09	0.82	1.06	0.86
		132.82	1.09	0.82	1.06	0.86
		134.83	1.09	0.81	1.07	0.86
		136.84	1.09	0.81	1.05	0.85
		138.86	1.08	0.8	1.05	0.85
		140.87	1.08	0.8	1.06	0.85
		142.88	1.08	0.8	1.06	0.85
		144.89	1.08	0.8	1.06	0.85
		146.9	1.08	0.8	1.05	0.84
		148.91	1.07	0.79	1.05	0.84
		150.93	1.08	0.8	1.05	0.84
		152.94	1.07	0.79	1.05	0.84
		154.95	1.07	0.79	1.05	0.84
		156.96	1.08	0.79	1.05	0.84
		158.98	1.08	0.8	1.05	0.84
		160.99	1.08	0.8	1.05	0.84
		163	1.08	0.79	1.05	0.84
		165.01	1.08	0.79	1.05	0.84
		167.03	1.08	0.79	1.05	0.84
		169.04	1.08	0.8	1.05	0.84
		171.05	1.08	0.79	1.05	0.84
		173.06	1.07	0.79	1.05	0.84
		175.08	1.07	0.79	1.04	0.84
		177.09	1.07	0.79	1.04	0.83
		179.1	1.06	0.78	1.03	0.83
		181.11	1.06	0.79	1.04	0.83
		183.13	1.06	0.79	1.04	0.83
		185.14	1.06	0.78	1.03	0.83
		187.15	1.06	0.79	1.04	0.83
		189.16	1.06	0.79	1.03	0.83
		191.18	1.05	0.78	1.03	0.84
		193.19	1.05	0.79	1.03	0.83
		195.2	1.05	0.78	1.02	0.83
		197.21	1.04	0.78	1.02	0.83
		199.22	1.03	0.78	1.02	0.83
		201.24	1.03	0.78	1.01	0.83
	Fig. 5s		CON				Thada-SAM				Thada-SAM+CDN-10μM				Thada-SAM+CDN-20μM				Thada-SAM+S107-10μM				Thada-SAM+S107-20μM
		1.4G	2.05588	1.5436	1.57419	2.07732	1.65789	1.34745	1.2818	1.31876	3.84965	3.76927	5.19542	5.59798	4.47371	5.70762	4.15074	5.61819	1.44804	1.44175	0.781335	1.21454	1.4503	1.23042	1.10727	0.958107
		25G	2.77895	3.4297	1.68187		1.54211	1.26434	1.05005	0.996721	5.15912	6.08983	6.47542	6.89968	11.8867	9.63338	6.06034	10.331	2.14749		1.11056	1.11167	2.04355	2.06944	3.96831	3.50063

## Sheet: Fig. 6
	Source data Zhang et al. Figure 6
	Fig. 6a		CON						Thada-SAM
		Tg	2.69096	3.40838	3.55975	3.36619	3.90985	3.45426	4.0474	4.67748	3.86764	3.75207	3.95876	4.03314
		Tg+CDN1163	2.26938	2.39239	2.70091	2.79304	2.63737	2.0517	2.75288	2.80325	3.05886	3.13318	3.39267	3.20039
	Fig. 6b	cleaved caspase-8											cleaved caspase-3												CHOP												ATF4
	Fig. 6c		CON						Thada-SAM
		CON	0.755502	1.00741	1.15945	1.13487	0.988196	0.954575	1.52756	1.49559	1.55875	1.50842	1.53258	1.54355	1.57495	1.42032
		Tg	1.7161	1.32769	0.974218	1.06626	1.19768	1.22379	1.83696	1.73653	1.78535	1.9032	1.84406	1.84298	1.85087	1.88069
	Fig. 6d		CON						THADA-SAM
		CON	0.91775	1.04265	1.00923	1.08995	1.04036		1.12462	1.07956	1.13292
		Tg	2.71196	2.13588	2.75828	2.53341	2.63953	2.54576	2.95031	3.03088	3.0393	3.07636	3.20663	3.09264
	Fig. 6e	THADA											cleaved caspase-8												cleaved caspase-3												ACTIN
	Fig. 6f	THADA											cleaved caspase-8
																									cleaved caspase-3												ACTIN
	Fig. 6g	IP-THADA											IP-FADD												INPUT-THADA															INPUT-FADD
	Fig. 6h	IP-FADD											IP-THADA												INPUT-THADA															INPUT-GAPDH
	Fig. 6i	IP-THADA											IP-FADD												IP-CASP8
																																							INPUT-CASP8									INPUT-FADD
	Fig. 6k	CON-Tg	SAM-Tg	SAM-Tg+ZVAD	SAM-Tg+IETD
		4.19	8.39	4.93	7.12
		4.68	9.2	5.15	8.17
		5.3	9.66	5.69	7.88
	Fig. 6l		UT								Z-VAD								IETD								Tg								Tg+Z-VAD								Tg+IETD
		CON	1.35864	0.740857	0.976506	1.14377	1.22358	0.773779	0.782867	0.823791	0.425031	0.477374	0.448398	0.41127	0.32455	0.390343	0.484177	0.496016	0.488227	0.43739	0.444452	0.429497	0.385462	0.418644	0.417345	0.427887	1.62955	1.62675	1.58656	1.62966	1.66845	1.488	1.59886	1.85373	0.768483	0.849283	0.909052	0.853489	0.789565	0.800159	0.839624	0.953814	0.970535	0.91871	0.885321	0.896329	0.884594	0.887813	1.02833
		Thada-SAM	1.30712	0.867883	0.931712	0.877833	0.969501	0.837503	1.06853	1.13992	0.575466	0.488561	0.558318	0.701748	0.553237	0.706723	0.778544	0.693563	0.983791	0.833481	0.858515	0.852852	0.804636	0.711222	0.765418	0.947166	3.45825	2.60434	2.6452	2.58243	2.82827	2.3541	2.58385	3.30566	0.595208	0.55075	0.558688	0.480305	0.504598	0.40642	0.483057	0.497294	0.768223	0.656073	0.614896	0.612938	0.589544	0.535454	0.599547
[truncated: 1 more columns]

## Sheet: Fig. 7
	Source data Zhang et al. Figure 7
	Fig. 7a	Week	WT												KO
		0	22.3	24	24.8	21.8	22.8	21.8	22.3	22.3	21.4	24.1	23	23.9	22.2	24.6	22.8	22	24.3	19.7	24.2	24.4
		1	24.4	26.2	27	23.7	24.7	23.4	24.9	24.9	23.6	26.8	26.4	26.7	23.2	26.3	23.7	24.3	25	21.8	26	26.2
		2	24.1	26.4	26.8	23.9	25	23.4	25.8	25.1	24.3	27.3	27.4	27	23.1	26.9	24.3	25	26.2	23.9	27.1	27
		3	25.2	29	29.6	26.6	26.8	25.6	28.9	26.2	26.4	28.5	29.3	28.6	25.7	29.8	26.6	27	28	25.1	30	27.7
		4	26.4	29.5	30.9	26.5	27.4	26.3	29.7	27.4	27.6	29.8	30	30.3	26.4	30.9	27	27.3	28.3	26.5	31.1	29.3
		5	27	29.38	31.48	26.83	27.8	26.92	31.18	27.28	28.94	30.57	32.32	31.73	26.71	31	27.78	28.6	29.6	26.5	32.28	30.08
		6	26.6	29.5	32.1	28.1	27.3	27.6	32.2	27.6	29.6	30.8	33.3	32.3	27.2	31.3	27.9	28.1	29.5	27.2	33	30.5
		7	27.21	30.41	32.13	28.86	28.06	29.3	33.2	28.48	31.72	31.47	33.98	33.31	27.47	32.39	28.5	30.39	31.29	28.41	34.05	32.13
		8	28.3	31.1	32.7	29.1	29.4	30.2	33.9	29.1	31.4	32.1	34.4	33.6	29.2	32.5	28.9	30.6	31.4	27.5	35	33.3
	Fig. 7b	WT	KO
		5.8	4.9
		7.4	7.2
		8.8	6
		6.7	7.1
		9.9	6.4
		8.2	7.7
		6.9	7.4
		6.4	5
		7.8
		7.6
		6.9
		6.9
	Fig. 7c		WT												KO
		8w	10.7	8.4	8.3	9.2	9.2	10.9	8.7	8.2	8.7	9.2	8.3	10.3	7.9	7.6	8.3	8.4	7.9	8.6	8.4	7.9
		12w	8.8	14.3	10.5	13.6	10.6	14.6	12.1	14	11.4	12.1	13.7	10.1	11.2	12.6	11.2	7.5	7.7	11.9	10.8	4.6
	Fig. 7d	WT	KO
		1.371	1.243
		1.681	1.548
		0.886	1.058
		1.117	2.394
		1.316	1.65
		0.781	1.037
		0.883	1.033
	Fig. 7e	Time (min)	WT												KO
		0	5.8	7.4	8.8	6.7	9.9	8.2	6.9	6.4	7.8	7.6	6.9	6.9	4.9	7.2	6	7.1	6.4	7.7	7.4	5
		15	29.3	28.9	22.7	28.7	28.6	26.3	26.9	26.9	27.9	30.3	21.5	22.9	27.6	22.3	23.9	26.3	20.2	27.7	29.8	18.9
		30	30.8	23.3	26.2	31.3	26.8	29.7	27.2	30.8	32.5	32.4	33.3	27.7	21.6	20.8	23.2	25.6	22.9	25.7	24.9	24.9
		60	20.2	13.6	26.4	21.2	25.4	18.2	20.7	25.4	27	23.7	28.5	23.7	18.2	13.7	20.1	18.4	17.6	19.1	18.4	19.8
		120	11.3	9.2	14.9	11.6	12.7	11.7	9.9	12.9	15.6	15.2	20.1	15.1	10	10.3	11.9	11	9.5	9.6	10.7	11.3
	Fig. 7f	WT	KO
		2.424	2.05575
		1.90125	1.782
		2.631	2.187
		2.487	2.18175
		2.63025	1.94325
		2.29425	2.199
		2.29575	2.21175
		2.6745	2.11125
		2.89125
		2.763
		3.009
		2.538
	Fig. 7g	Time (min)	WT							KO
		0	100	100	100	100	100	100	100	100	100	100	100	100	100	100	100
		15	57.3913	68.5714	59.8425	77.8689	69.8413	67.4699	90.1961	70.2381	73.0769	84.2593	60.6557	68.3673	53.8462	89.899	66.6667
		30	31.3043	46.6667	40.9449	34.4262	45.2381		54.902	39.2857	48.0769	46.2963	38.5246	33.6735	35.0427	43.4343	43.4343
		60	20	37.1429	35.4331	22.1311	36.5079	53.012	25.4902	27.381	46.1538	48.1481	29.5082	27.551	26.4957	32.3232	34.3434
		120	47.8261	45.7143	48.0315	31.9672	53.1746	51.8072	51.9608	44.0476	56.7308	50	40.1639	43.8776	48.7179	59.596	29.2929
	Fig. 7h	WT	KO
		-61.25	-56.3244
		-51.0714	-44.1106
		-53.2972	-43.9815
		-61.2705	-57.8381
		-49.5536	-57.5893
		-52.4849	-58.3333
		-49.6324	-47.3485
			-57.0707
	Fig. 7i	Time after glucose injection	WT												KO
		0	0.383462	0.383462	0.33622	0.210499	0.494961	0.249437	0.311978	0.971763					0.170423	0.299695	0.262175	0.473366	0.348183	0.666141	0.262175	0.637416
		15	0.608635	0.380974	0.856104	0.519146	0.608635	0.46194	0.519146	0.625	0.614	0.681	0.839	0.44	0.856104	0.573662	0.537604	0.625734	0.50039	0.691731	0.949902	0.693	0.836	0.748	1.09	1.155
		30	0.956402	0.917262	0.69429	0.484205	1.72554	0.526736	0.843982	0.893252	0.878	0.552	0.861	0.857	0.909304	0.505633	1.1511	1.41016	0.852313	0.656631	0.792941	1.03892	0.942	0.664	1.027	1.37
	Fig. 7j		WT			KO
		3.3G	0.170354	0.169463	0.211168	0.281043	0.492922	0.0748055	0.188568
		16.7G	0.292074	0.234631	0.286444	0.339862	0.404016	0.344399	0.586479
	Fig. 7k	Time	HFHS-WT																HFHS-KO																NCD-WT
		0	0.780137	1.13196	0.861257	0.953965	0.950256	1.03138	0.981314	0.849668	0.969725	1.21308	0.942376	0.950256	1.26315	1.06243	1.0972	0.961845	0.888606	0.826491	0.965553	0.985022	0.919199	0.884434	0.811194	0.761132	1.23997	0.985022	0.872845	0.791726	1.05455	0.942376	1.04296	0.687429	0.866873	0.977337	1.01966	1.04523	1.00207	0.886272	1.15426	1.07131	0.992701	1.00033	1.02581	0.903557	0.946784	1.05514	1.03224
		10	0.826491	1.35956	1.06243	0.741664	1.03508	0.946548	1.33268	0.958137	0.919199	1.22838	1.23209	1.12038	1.07773	1.03508	1.07773	0.919199	0.958137	0.923371	0.930788	0.842252	0.911783	1.07773	0.93496	0.896022	1.13938	0.985022	1.02767	0.98873	1.01608	0.680013	1.00032	0.75696	1.00619	0.98796	0.933022	1.03853	1.02617	0.997831	0.895361	1.08745	0.931387	0.940512	0.947403	0.99968	0.950049	0.850919	1.01166
		20	1.00449	1.23626	0.857548	0.915491	1.04667	1.03138	0.927079	1.1125	1.03926	1.1162	1.23626	0.907611	1.04667	1.01608	0.907611	0.877017	0.807486	0.961845	1.05455	0.93496	1.10879	0.938668	0.992902	0.830663	1.12408	0.969725	1.00032	0.753252	0.753252	0.915491	0.938668	0.733783	1.04489	1.07649	1.06964	0.897822	1.03994	1.00713	0.906149	0.942239	0.890511	0.933865	0.963737	0.964434	1.0839	1.0177	1.07682
		30	0.83808	1.33268	0.869137	1.00449	1.03138	0.99661	1.05455	0.981314	1.01191	1.32897	1.01608	1.02767	0.969725	0.942376	0.98873	0.930788	0.985022	1.01191	0.807486	0.877017	0.75696	0.672133	0.903902	0.942376	0.861257	0.99661	0.98873	0.900194	0.791726	0.927079	0.965553	0.84596	0.917183	1.05524	1.003	0.978224	0.940083	0.932755	0.84502	0.926105	0.981022	1.03357	0.924534	1.04774	0.956579	0.973451	0.977366
		40	0.699018	1.28261	1.12779	0.877017	0.780137	0.869137	1.17415	1.10879	0.965553	1.08561	1.18203	0.795898	0.877017	1.02767	0.938668	0.942376	0.75696	0.930788	1.01191	0.869137	0.927079	0.911783	0.884434	0.788017	1.13567	1.10462	1.06614	0.795898	0.930788	1.00032	0.942376	0.814903	0.990712	0.95255	1.09297	1.07538	0.984848	1.05051	1.21539	0.974508	1.18248	1.01695	0.973538	1.03492	0.992491	0.905378	1.01852
		50	0.900194	1.27473	0.919199	0.70319	1.05084	0.819075	0.981314	0.900194	0.961845	1.18991	1.07773	0.869137	1.03926	1.0972	0.942376	0.807486	0.84596	0.953965	0.877017	0.927079	0.872845	0.973433	0.788017	0.699018	0.842252	0.706898	0.857548	0.83808	1.0235	0.799606	0.772721	0.629487	0.948142	0.984419	0.976341	0.944724	0.922865	1.01952	0.949299	0.968054	1.01606	1.07677	0.944136	1.00609	0.989226	1.13002	0.871056
		60	0.826491	1.26315	0.814903	0.84596	0.880725	0.880725	0.985022	0.903902	0.985022	1.0972	1.00032	1.05084	1.0972	0.965553	0.958137	1.08144	0.965553	0.973433	1.05455	0.884434	0.923371	0.973433	0.861257	0.892314	1.06243	0.826491	1.0235	0.981314	0.884434	0.93496	0.992902	0.70319	0.967492	1.04108	1.04299	0.938023	1.13292	0.994732	1.06796	1.01	1.0073	1.06015	1.09115	1.04774	0.93699	1.13683	0.826475
		70	0.903902	1.25527	0.884434	1.03508	1.01191	1.03508	1.16673	0.745372	1.03508	1.1162	1.07402	0.973433	1.15885	0.892314	1.10462	0.869137	0.915491	0.953965	1.08932	1.06614	0.946548	0.953965	0.753252	0.907611	0.969725	0.965553	1.08144	0.865429	1.01191	0.819075	0.872845	0.884434	1.13003	0.949008	0.979673	1.04523	0.981405	1.03502	1.15067	1.02291	1.01022	1.01695	1.01274	1.03813	1.03493	0.932607	1.09053
		80	0.70319	1.23997	1.19732	0.977142	0.907611	0.741664	1.19732	0.953965	1.15097	1.03138	1.18203	1.01608	1.08144	1.23997	1.01191	0.791726	0.919199	0.98873	0.915491	0.903902	1.00032	0.919199	1.04667	0.749544	1.06614	1.05455	1.03926	1.03138	0.915491	0.896022	0.753252	0.70319	1.09907	0.949008	1.003	1.01508	0.919421	1.0753	0.988853	1.07131	1.02482	0.997009	1.03234	0.99968	1.05126	1.05854	1.00823
		90	0.857548	1.21308	0.98873	0.896022	0.761132	1.12038	1.14726	1.03926	1.05455	1.31321	1.08144	0.973433	1.1162	1.01191	0.85384	1.12779	0.884434	0.819075	0.93496	0.896022	1.0235	0.784309	0.896022	0.888606	1.19732	0.977142	1.01608	0.768549	0.849668	0.903902	0.861257	0.768549	1.02941	1.02691	0.879707	1.02178	1.05028	1.00093	0.827041	0.926105	0.963504	0.923895	1.08461	0.958026	1.05779	0.939415	1.08711
		100	1.00125	1.15885	1.18666	1.14958	0.978069	1.1264	1.05224	1.08005	1.22838	1.02906	1.22374	1.24229	0.964163	1.05224	1.03833	1.05687	1.09859	1.11713	1.14494	1.24229	1.25156	1.33963	1.25156	1.21447	1.23302	1.42307	1.16812	1.35817	1.48796	1.14958	1.18203	1.03369	1.22252	1.41979	1.498	1.32965	1.25052	1.39309	1.37864	1.29816	1.32044	1.32353	1.26135	1.25873	1.40597	1.21307	1.58796
		110	0.945621	1.12177	1.0476	1.16348	0.964163	1.21447	1.0476	1.13567	1.25156	1.26546	1.31182	1.1913	1.13567	1.12177	0.927079	0.968798	1.13567	1.10322	1.19593	1.27473	1.37671	1.10786	1.17276	1.33499	1.21911	1.02906	1.43697	1.25619	1.33036	1.15421	1.29328	1.26083	1.64048	1.30984	1.39454	1.22111	1.28771	1.06678	1.26214	1.16747	1.32438	1.38185	1.5789	1.52691	1.39716	1.33713	1.09722
		120	1.06151	0.98734	1.16812	1.13567	1.14031	1.04296	0.894632	1.27473	1.30255	1.18203	1.08005	1.05687	1.02906	1.22838	1.02442	1.00125	1.24692	0.903902	0.903902	1.21447	1.20057	1.18203	1.33499	1.18203	1.25619	1.14494	1.23765	1.20984	1.44624	1.2701	1.1264	1.08468	1.26432	1.13297	1.33605	1.06734	1.47831	1.17137	1.4466	1.07599	1.24555	1.28764	1.451	1.33659	1.48972	1.20388	1.45833
		130	1.16812	0.991975	1.26546	1.07078	1.11713	1.17739	0.931715	1.22374	1.00588	0.871455	1.05224	1.08468	1.30255	1.13104	1.08468	1.14958	1.00125	1.18203	1.3489	1.29328	1.30255	1.46015	1.47869	1.10786	1.26083	1.16348	1.20057	1.15421	1.37671	1.08932	1.09395	1.43697	1.42105	1.10428	1.43502	1.2799	1.38068	1.163	1.18447	1.38093	1.34803	1.23829	1.29222	1.28468	1.54701	1.35551	1.36574
		140	1.01979	0.973433	1.21447	1.29328	1.15885	0.922444	0.99661	1.02442	0.913173	1.03833	1.18666	1.21911	1.20057	0.954892	1.17739	1.17276	1.11713	1.24692	1.10322	1.18203	1.14031	1.45551	1.27937	1.09395	1.21911	1.16812	1.27473	1.30255	1.21447	1.25156	1.31182	1.25156	1.42105	1.16643	1.26408	1.03116	1.31095	1.13372	1.24757	1.21975	1.08	1.36839	1.53479	1.32794	1.53379	1.51634	1.24074
		150	0.950256	1.14494	1.2701	1.18666	1.11713	0.959527	1.05687	0.899267	0.982704	1.08468	1.15421	1.23765	1.14494	0.940986	0.968798	1.1264	1.14494	1.22838	1.21447	1.27473	1.06151	1.35817	1.15885	1.29791	1.20057	1.30718	1.27473	1.23302	1.33963	1.24229	1.09859	1.10786	1.4942	1.15687	1.11563	1.18492	1.36674	1.27177	1.29612	1.28945	1.19825	1.26969	1.51274	1.27171	1.59549	1.4566	1.35185
		160	1.07541	0.908538	1.13567	0.931715	0.885361	0.917809	1.10322	1.27473	1.3489	1.02442	0.973433	1.16348	1.24229	0.880725	1.03833	1.00588	1.2701	1.19593	1.08468	1.38135	1.02906	1.26546	1.28864	1.17739	1.31645	1.32572	1.32572	1.13104	1.19593	1.21911	1.26546	1.03833	1.18073	1.35765	1.26408	1.59196	1.33884	1.33452	1.15049	1.1849	1.18248	1.35494	1.31428	1.49231	1.4809	1.30037	1.46296
		170	1.15885	1.08005	1.2052	1.10322	1.0476	0.954892	0.903902	1.16348	1.14958	1.23302	1.16812	1.16348	1.1264	1.0476	1.15421	1.05687	0.978069	1.08005	1.08005	1.21447	1.18203	1.19593	1.26083	1.10786	1.14031	1.03369	1.17739	1.37671	1.2701	1.31645	1.1913	1.56213	1.29044	1.34809	1.39004	1.27538	1.15754	1.30524	1.20874	1.46805	1.2219	1.23829	1.42894	1.3885	1.1856	1.40606	1.46759
		180	1.14031	1.17739	1.06151	1.11713	0.894632	1.06151	1.05687	0.908538	1.08932	1.14958	1.18666	1.01515	1.06614	0.889996	1.01979	1.01052	1.23302	1.24229	1.19593	1.15885	1.03833	1.72437	1.05687	1.35817	1.21447	1.37208	1.09859	1.14494	1.31182	1.08468	1.16348	1.36281	1.34791	1.19033	1.32256	1.25276	1.05992	1.05005	1.29126	1.26767	1.13518	1.58375	1.53479	1.62208	1.26934	1.40606	1.375
		190	1.05687	1.21911	1.10322	1.15885	1.21447	1.18203	1.03833	1.28864	1.284	1.29328	1.14494	1.41843	0.866819	0.959527	0.93635	1.24692	1.24229	1.19593	1.31182	1.20984	1.20984	1.28864	1.14958	1.34427	1.09859	1.10786	1.02906	1.1913	1.10786	1.27937	1.29328	1.43234	1.42628	1.14253	1.32256	1.19849	1.19008	1.05841	1.57282	1.15005	1.28102	1.14855	1.39807	1.35389	1.37071	1.28199	1.27778
		200	1.02906	0.968798	1.17276	1.16812	1.1264	1.16812	1.07541	1.21447	1.0476	1.01979	1.14958	1.07078	1.08468	1.16812	1.18203	1.16812	1.01979	1.4277	1.24692	1.2701	1.37208	1.32109	1.24692	1.45088	1.26083	1.23765	1.1913	1.25156	1.27473	1.21911	1.15421	1.02906	1.31656	1.37199	1.27757	1.28894	1.28771	1.06678	1.15049	1.23717	1.30467	1.24277	1.45982	1.37552	1.4236	1.32335	1.62037
		210	0.950256	1.08005	1.00588	1.10786	1.13567	1.15885	0.894632	1.14031	1.20057	1.1264	1.284	1.39062	1.06614	0.968798	0.98734	1.09859	1.01979	1.08932	1.17276	1.22838	1.20984	1.1264	1.0476	1.16812	1.18666	1.13104	1.03369	1.01979	1.22838	1.00125	1.32109	1.26083	1.38448	1.14731	1.30457	1.29799	1.32955	1.03331	1.42718	1.27638	1.09971	1.17996	1.50392	1.32794	1.49412	1.47039	1.40278
		220	1.26083	1.15885	1.1125	1.17276	0.978069	1.17739	1.03833	1.28864	0.922444	1.06151	0.978069	1.20984	1.06151	1.30718	1.13567	0.98734	1.24229	1.14031	1.09859	1.14031	1.30255	1.44161	1.25156	1.05224	1.27473	1.18666	1.17276	1.36281	1.35354	1.09395	1.17276	1.08932	1.37403	1.36243	1.22809	1.15327	1.07851	1.15045	1.23301	1.21975	1.18248	1.3325	1.34515	1.38417	1.34868	1.41984	1.38426
		230	1.2052	1.03833	1.11713	1.18203	1.21911	1.07541	1.03833	0.857548	1.19593	1.17276	1.06151	0.99661	1.24229	1.25619	1.08932	0.954892	1.05687	1.08005	1.17739	1.24692	1.30255	1.30718	1.02906	1.32572	1.3489	1.38598	1.33036	1.36281	1.24229	1.29791	1.01979	1.29328	1.55166	1.23814	1.26408	1.15327	1.25981	1.0124	1.28155	1.20668	1.24555	1.48953	1.28781	1.27603	1.66601	1.22226	1.43519
		240	1.12177	1.16812	1.29328	1.09859	1.09859	1.09395	0.87609	0.764841	1.27937	1.0476	1.15421	1.03369	1.13104	1.19593	1.10786	1.01979	1.08468	1.17739	1.12177	1.21447	1.18203	1.23765	1.09859	1.14494	1.26083	1.27937	1.22838	1.24229	1.44161	1.08005	1.33499	1.21911	1.25909	1.35287	1.30457	1.25729	1.3063	1.41819	1.31553	1.17183	1.19036	1.39531	1.24812	1.24143	1.41038	1.63581	1.18519
		250	1.07541	1.14031	1.14958	1.07541	0.945621	0.978069	1.05687	0.839007	1.14031	1.10322	0.964163	1.19593	0.880725	1.12177	0.973433	1.03833	1.20057	0.968798	1.08468	1.31645	1.10322	1.18666	1.25156	1.02442	1.25156	1.26546	1.07541	1.14958	1.37671	1.2701	1.40916	1.28864	1.24865	1.12819	1.31356	1.20302	1.19938	1.46002	1.24757	1.06292	0.98146	1.42223	1.32751	1.25441	1.46768	1.2774	1.33333
		260	1.14031	0.968798	1.14494	1.18203	1.13104	0.98734	0.950256	0.959527	1.18203	1.1264	1.23302	1.00588	0.991975	1.2052	1.22374	1.1264	1.04296	1.14494	1.22374	1.08468	1.20984	1.26546	1.36281	1.18203	1.16348	1.18203	1.27473	1.38135	1.3489	1.20057	1.17276	1.26546	1.25909	1.21424	1.34505	1.27085	1.37138	1.31779	1.51456	1.21975	1.3165	1.3998	1.52597	1.46203	1.45446	1.42903	1.55093
		270	1.04296	1.18666	1.08005	1.10786	1.06614	0.991975	1.03833	0.99661	0.99661	1.36281	1.01979	1.03369	0.991975	1.09859	1.09859	0.922444	1.05687	1.33499	1.03369	1.15885	1.09859	1.25156	1.27473	1.43697	1.25619	1.44624	1.41843	1.2052	0.99661	1.19593	1.39989	1.284	1.44717	1.4676	1.39454	1.35678	1.12965	1.26759	1.2767	1.18054	1.15883	1.29212	1.35838	1.34524	1.44123	1.30037	1.39352
		280	1.01979	1.08468	1.10322	1.0476	1.1264	1.12177	1.01979	1.22374	0.968798	1.09395	0.903902	1.30255	0.959527	0.959527	1.09859	1.26546	1.15421	1.21911	1.27937	1.02906	1.16348	1.28864	1.31182	1.22838	1.34427	1.17276	1.3489	1.39062	1.38135	1.31645	1.14958	1.0476	1.46285	1.2238	1.18311	1.00402	1.32025	1.36381	1.41748	1.38964	0.989343	1.20239	1.54361	1.48366	1.52938	1.65878	1.39352
		290	1.2052	1.1125	1.06151	1.20057	1.0476	0.991975	1.1264	1.04296	1.1125	1.03369	1.37671	1.18666	1.23302	1.08468	1.14958	1.06151	1.09395	1.13104	1.14031	1.18203	1.14494	1.20984	1.13567	1.16348	1.30718	1.27937	1.20984	1.27937	1.22374	1.23302	1.25156	1.01052	1.36881	1.26204	1.41253	1.27085	1.1157	1.17973	1.42718	1.1849	1.04847	1.27418	1.46864	1.49664	1.52498	1.39687	1.34259
		300	1.06151	1.00588	1.26546	0.964163	0.899267	0.950256	0.959527	1.07078	1.05224	1.03369	1.20057	0.889996	1.00125	1.17276	1.00125	1.07541	0.908538	1.28864	1.33963	1.14031	1.10786	1.35354	1.29791	1.17276	1.28864	1.1913	1.20057	1.24692	1.36281	1.07541	1.21447	1.20057	1.36881	1.20467	1.26408	1.29347	1.33884	1.1379	1.44175	1.20668	1.10365	1.35942	1.51274	1.51826	1.59109	1.35551	1.32407
		310	1.23302	1.30255	1.20057	1.12177	1.16348	1.1264	0.93635	1.18666	1.03369	1.14494	1.29791	1.12177	1.03833	0.931715	1.07078	1.1913	0.959527	1.16812	1.19593	1.20984	1.06151	1.25156	1.14031	1.14031	1.19593	1.30718	1.14958	1.19593	1.53895	1.30255	1.06614	1.40453	1.34269	1.03258	1.09314	1.09447	1.08316	1.34289	1.51942	1.54647	1.08788	1.40429	1.18638	1.26306	1.37953	1.33713	1.27315
		320	1.14494	1.16812	0.959527	1.00588	0.93635	0.98734	1.19593	1.15421	1.1125	1.00125	1.08468	1.29328	1.08932	1.03369	0.99661	1.10322	1.17276	1.08005	1.35354	1.24229	1.20984	1.25156	1.14958	1.1913	1.07078	1.33499	1.15421	1.05687	1.22838	0.991975	1.43697	1.44624	1.35313	1.23336	1.32256	1.2392	1.20403	1.16718	1.48544	1.09342	1.35197	1.25623	1.44659	1.47068	1.25612	1.48877	1.37963
		330	0.991975	1.30255	1.22838	1.01052	1.03833	1.07078	1.14958	1.01052	1.08932	0.862184	1.23765	1.16812	1.02442	1.284	0.964163	0.973433	1.17739	1.02442	1.24229	1.08005	1.18203	1.26546	1.1125	1.27937	1.13104	1.27937	1.2052	1.14031	1.10322	1.1264	1.1264	1.24229	1.32701	1.2477	1.17861	1.31156	1.34814	1.16718	1.24272	1.28509	1.20613	1.45813	1.60536	1.23278	1.45446	1.33713	1.44907
		340	1.10786	1.08005	1.16812	1.01979	1.14031	1.01979	1.17276	0.973433	1.13567	0.982704	1.16348	1.08932	1.03369	1.12177	1.0476	0.927079	1.11713	0.857548	0.991975	1.19593	1.18203	1.17276	1.37208	1.31645	1.07078	1.29791	1.25156	1.32572	1.34427	1.39062	1.07541	1.21911	1.33224	1.26204	1.31806	1.40653	1.35744	1.20483	1.23786	1.2938	1.21007	1.43569	1.53479	1.47933	1.57786	1.5485	1.23148
		350	0.848278	1.18203	1.14958	1.07078	1.15421	1.24692	1.20057	1.07078	1.05687	1.1913	1.28864	1.3489	0.99661	0.973433	1.09395	0.843642	1.07078	1.1264	1.05224	1.17276	1.03833	1.33036	1.08005	1.27473	1.14958	1.21911	1.22838	1.06614	1.21911	1.22838	1.45551	1.32109	1.2173	1.34331	1.23259	1.35678	1.21333	1.10025	1.34466	1.20668	1.22584	1.48504	1.3231	1.47501	1.61753	1.49796	1.375
		360	1.07541	1.2701	1.08932	1.23302	1.05224	1.02906	1.15885	1.08005	1.14494	1.08468	1.05687	1.03833	1.05687	1.00125	1.24692	1.10786	1.01979	1.1264	1.22838	1.26546	1.05224	1.35817	1.44161	1.17276	1.22838	1.32572	1.25619	1.2052	1.35354	1.23765	1.4277	1.07078	1.41583	1.33375	1.34955	1.10804	1.28771	1.25085	1.39806	1.2241	1.04847	1.41775	1.46423	1.37985	1.44564	1.26361	1.47222
		370	1.01979	1.18666	1.14958	1.07078	1.09395	1.28864	1.03369	0.99661	1.01515	1.14031	1.13104	1.01515	1.13567	0.885361	1.06151	1.23765	1.19593	1.09395	1.08932	1.24229	1.2052	1.54359	1.24229	1.43234	1.03369	1.34427	1.23302	1.26546	1.4277	1.03369	1.51577	1.03833	1.20163	1.26682	1.25508	1.27085	1.41787	1.25922	1.45146	1.20668	1.25343	1.14855	1.451	1.28036	1.43242	1.49796	1.43056
		380	1.13104	1.22374	1.06151	1.14958	1.09859	1.08468	1.1264	0.982704	1.14958	1.4138	1.09859	1.28864	1.23302	1.05687	1.05224	1.09859	1.33963	1.09859	1.20057	1.03369	1.20057	1.36281	1.33963	1.28864	1.06614	1.18203	1.18666	1.34427	1.1125	1.14958	1.25619	1.02906	1.59868	1.43892	1.24159	1.25276	1.30165	1.03331	1.51942	1.10649	1.34803	1.33699	1.36279	1.38417	1.5382	1.47958	1.61574
		390	1.10786	1.26546	1.01052	1.03833	0.880725	1.10786	1.15421	0.839007	1.18203	1.18203	1.22374	1.39989	1.16812	1.05224	0.991975	1.14031	1.10322	1.03833	1.15421	1.20984	1.43234	1.42307	1.1264	1.23302	1.17276	1.17276	1.38135	1.2052	1.23765	1.26083	1.31645	1.39062	1.4733	1.28594	1.39454	1.2799	1.38533	1.24667	1.46602	1.11084	1.07212	1.18893	1.48628	1.29334	1.67042	1.3647	1.43519
		400	1.14031	1.11713	1.14494	1.25619	0.899267	1.35354	1.0476	1.08932	1.25619	1.00125	1.2052	1.36744	1.20057	1.20984	1.16348	0.899267	1.11713	1.14031	1.17276	1.23302	0.922444	1.34427	0.991975	1.33036	1.04296	1.11713	1.11713	1.23302	1.24692	1.06614	1.32572	1.22838	1.44195	1.31462	1.26408	1.13518	1.22262	1.17137	1.44175	1.2241	1.2692	1.26969	1.26135	1.3712	1.54701	1.41525	1.40741
		410	1.23302	1.17276	1.05224	1.1125	0.978069	0.98734	1.15421	1.01979	1.21447	1.0476	1.03369	1.09859	1.0476	1.09859	1.14494	1.05687	1.1264	1.12177	1.2701	1.01979	1.26546	1.31645	1.15885	1.37671	1.2701	1.16348	1.30718	1.25156	1.21447	1.29328	1.11713	1.1125	1.39493	1.19033	1.1921	1.19397	1.17614	1.18392	1.43689	1.28509	1.19825	1.31904	1.53038	1.45771	1.43683	1.18091	1.45833
		420	1.19593	1.01052	1.20984	1.08468	1.07541	1.11713	1.1264	0.940986	1.27937	1.14958	1.05224	1.22374	1.22838	1.05687	0.927079	0.862184	1.11713	1.07078	1.2052	1.01515	1.13104	1.52041	1.30718	1.16812	1.08468	1.31645	1.03833	1.16348	1.31645	1.14958	1.39989	1.18666	1.4524	1.25248	1.55648	1.41558	1.21798	1.15463	1.36408	1.29816	1.25737	1.33699	1.38925	1.48366	1.41479	1.3693	1.33333
		430	1.07541	1.18203	1.06151	0.982704	1.39062	0.889996	1.04296	1.07078	1.13104	1.13567	1.10786	1.20984	1.06151	1.35817	0.908538	0.982704	1.16348	1.1264	1.13567	1.27473	1.284	1.21911	1.1264	1.18666	1.25156	1.20984	1.15421	1.14031	1.29791	1.26546	1.26546	1.23302	1.33224	1.16165	1.45751	1.21206	1.37138	1.17137	1.23301	1.08906	1.29679	1.35045	1.45541	1.32794	1.37071	1.50715	1.65741
		440	0.98734	1.09859	1.26546	0.885361	1.1125	1.03369	0.99661	0.950256	1.21911	1.11713	0.950256	1.06614	1.09395	1.13567	1.11713	1.13104	1.05224	1.09395	1.284	1.07541	1.42307	1.39989	1.24229	1.1125	1.18666	1.29791	1.06614	1.31645	1.31645	1.14031	1.25619	1.15885	1.4106	1.41501	1.39903	1.44724	1.34814	1.15045	1.46117	1.15005	1.33226	1.45364	1.52156	1.49231	1.5382	1.3693	1.5
		450	1.02442	1.25619	0.99661	1.1125	1.08468	1.07541	1.14031	1.1125	1.22374	1.08005	1.2052	1.20057	1.22374	1.04296	1.04296	1.13567	1.10322	1.03369	1.23302	1.28864	1.07078	1.31645	1.10786	1.20057	1.20984	1.27473	1.29328	1.32109	1.2052	1.17739	1.284	1.284	1.46285	1.46282	1.29107	1.36583	1.17614	1.17973	1.29612	1.33737	1.37562	1.38185	1.41571	1.55719	1.64838	1.25902	1.34259
		460	1.09859	1.19593	1.09395	1.05687	1.09859	1.08468	0.940986	1.26083	1.06151	1.06614	1.10322	1.12177	1.18666	1.23302	1.08005	0.99661	1.17739	1.17276	1.17739	0.99661	1.28864	1.05687	1.16812	1.2052	1.27473	1.37671	1.07078	1.37208	1.24692	1.08468	1.22838	1.25619	1.24865	1.45326	1.39004	1.28894	1.27376	1.38472	1.42233	1.1849	1.2692	1.34596	1.50392	1.3885	1.3046	1.35092	1.5
		470	1.12177	1.2052	1.2701	1.01052	1.17276	1.00588	1.14031	1.1125	1.07541	1.07541	0.982704	1.4138	1.23765	1.08932	1.07078	1.02442	1.12177	1.02906	1.10322	0.959527	1.18203	1.3489	1.30255	1.31645	1.16812	1.44161	1.32109	1.15885	1.29791	1.31182	1.42307	1.07078	1.31134	1.21902	1.27308	1.27085	1.20868	1.3387	1.42718	1.23282	1.19036	1.44915	1.48187	1.3712	1.46327	1.56688	1.68519
		480	1.10786	1.13104	1.08932	1.29328	1.0476	0.940986	0.903902	1.20057	1.27473	1.03369	1.06614	1.06151	1.15421	0.964163	1.25156	1.37208	1.16348	0.959527	1.08468	1.07078	1.24229	1.17739	1.18203	1.23302	1.37208	1.37671	1.20984	1.284	1.284	1.16812	1.24229	1.30255	1.27999	1.41023	1.38104	1.36583	1.43647	1.36381	1.1165	1.31994	1.25343	1.22483	1.48187	1.33227	1.56024	1.40606	1.50926
		490	0.982704	1.13567	1.23302	1.14494	0.959527	1.02906	0.899267	1.09395	1.11713	0.991975	1.15885	1.31182	1.24229	1.20984	1.10322	1.07078	1.04296	1.06614	1.22374	1.01979	0.950256	1.26546	1.44161	1.23765	1.21447	1.36281	1.32572	1.40453	1.36744	1.1125	1.34427	1.284	1.37926	1.17121	1.23259	1.18945	1.28771	1.22993	1.25728	1.51597	1.05241	1.39531	1.56125	1.41445	1.55583	1.46579	1.54167
	Fig. 7l	Time	HFHS-WT																HFHS-KO																NCD-WT
		0	0.866785	1.10835	1.20308	1.00414	0.961516	0.92836	1.00888	0.989935	0.956779	1.17466	0.843102	0.989935	1.12729	0.937833	0.985198	0.91415	0.961516	0.800474	0.843102	0.767318	0.961516	0.862049	0.838366	0.781528	0.852575	1.10361	1.02309	0.824156	0.824156	0.933097	1.03256	0.904677	1.01554	0.956586	0.863363	0.974493	0.964451	1.11831	1.06052	1.06589	0.935204	1.03325	1.0792	0.837387	0.912076	0.895376	1.01464
		10	0.705743	0.980462	1.20308	0.833629	0.985198	0.828893	1.01835	0.748372	1.05151	1.05151	1.07993	0.980462	0.999408	1.04204	1.19834	0.966252	1.05625	0.81942	0.999408	0.866785	0.843102	1.03256	1.03256	0.952043	1.07993	0.937833	0.795737	1.10835	0.961516	0.885731	1.05151	0.895204	0.914348	0.864606	0.942192	1.03009	0.948995	0.982172	1.03355	0.95515	0.958584	0.873533	0.903869	0.927728	1.01423	1.01017	1.07452
		20	0.833629	1.2836	0.989935	0.890468	0.899941	0.909414	1.07519	0.862049	1.0373	0.999408	1.17466	1.09888	0.795737	1.10361	1.19834	1.1415	1.02309	1.05151	0.866785	0.838366	0.994671	0.724689	0.596803	0.923623	0.809947	0.857312	0.966252	0.833629	0.961516	0.975725	1.02783	0.781528	1.07698	1.02649	0.945946	0.997384	0.887172	1.01135	0.889754	0.977298	0.898464	1.0528	1.04595	1.05976	1.01423	1.02657	1.00133
		30	0.757845	1.16519	1.07519	0.705743	0.857312	0.81942	1.10835	0.729426	0.999408	1.13203	1.16045	1.02783	1.12729	0.918887	1.07993	0.828893	0.970989	0.843102	0.843102	0.880995	0.772054	0.843102	1.06572	0.956779	0.989935	1.25044	0.91415	1.12729	0.776791	0.866785	0.975725	0.800474	0.99747	0.971302	1.08483	1.0726	1.02628	1.00162	0.955662	1.06589	0.935204	1.02347	0.909915	0.90688	0.835462	1.06592	0.968064
		40	0.866785	1.18413	0.985198	1.08467	1.08467	0.791001	1.05625	0.985198	0.975725	0.975725	1.00888	0.880995	0.847839	0.999408	1.17466	0.961516	1.15098	0.857312	1.07046	0.871522	0.800474	0.947306	0.923623	0.857312	0.966252	1.09414	1.01835	0.92836	0.91415	0.970989	0.92836	0.729426	1.0047	1.04121	1.03979	1.017	1.03864	0.901135	1.00659	1.00775	1.06546	0.990874	1.00363	1.05629	1.16746	0.944572	0.954757
		50	0.890468	1.07993	1.06572	1.02783	0.961516	1.00888	1.16045	1.05625	0.890468	1.07993	1.12729	1.10361	0.999408	1.07993	1.26939	1.07046	1.29307	1.00888	1.09414	0.701007	0.757845	0.895204	0.91415	0.738899	1.03256	0.980462	0.918887	1.01835	1.12729	0.866785	1.12729	0.843102	1.12035	0.956586	1.00225	0.987574	1.02318	0.940032	1.0006	1.05205	1.08216	0.95502	1.0127	1.07366	0.941262	1.02001	1.00133
		60	0.738899	1.26465	1.11782	1.05625	0.933097	0.918887	0.923623	0.895204	0.828893	1.11308	1.00888	0.885731	1.03256	0.871522	1.04677	1.16045	1.09414	0.94257	1.07046	0.91415	0.937833	0.890468	0.94257	0.847839	0.985198	0.947306	0.91415	0.947306	0.947306	0.91415	0.880995	0.890468	0.990242	0.905077	1.02853	0.909091	1.04173	0.89141	0.976633	0.93577	0.935204	0.981095	1.03083	1.03544	1.00328	0.882256	0.924817
		70	0.91415	1.2315	0.904677	0.899941	1.05625	0.876258	1.16519	0.980462	0.966252	1.14624	1.17466	1.10835	0.92836	1.12729	1.1794	0.705743	1.11782	1.00888	0.999408	1.05625	1.02783	0.843102	0.904677	0.843102	0.809947	1.03256	1.00888	0.966252	0.776791	0.92836	1.10835	0.866785	1.00831	1.09272	0.923423	1.02354	1.03555	1.08266	1.02157	1.01052	1.04208	1.13429	0.991536	1.01459	0.912076	1.03313	0.90153
		80	0.738899	1.32623	1.17466	1.01362	1.10361	0.947306	1.08467	0.862049	0.952043	0.92836	1.16992	0.918887	0.92836	0.961516	1.07993	0.895204	1.07519	1.07993	0.961516	0.933097	0.937833	1.00888	0.862049	0.937833	0.885731	1.11308	0.937833	0.862049	1.02309	0.923623	1.04204	1.0373	0.867365	1.19941	1.07357	1.00719	1.06337	0.923825	1.03355	0.891473	1.00868	0.997392	0.991536	1.03197	1.11638	1.07576	1.07452
		90	0.791001	1.00414	1.15571	0.871522	1.05625	0.890468	0.975725	0.994671	1.05625	1.22202	1.16045	1.02783	0.989935	1.2836	1.22676	1.02783	0.947306	0.994671	1.05151	0.91415	0.786264	0.876258	1.00414	0.975725	0.937833	0.91415	1.01362	0.824156	1.01835	0.975725	1.03256	1.15098	1.0047	0.986019	1.0961	0.981033	0.970634	1.14749	1.02157	1.03821	1.13894	0.958279	1.03083	1.05629	1.08355	1.04624	1.0845
		100	1.2315	1.36886	1.13203	1.07993	1.37359	1.19834	1.04204	1.35465	1.10835	1.24097	1.24571	1.07046	1.3878	1.29781	1.3357	1.1794	1.63884	1.25518	1.29781	1.50148	1.57726	1.43043	1.41622	1.55832	1.27886	1.34517	1.36412	1.70515	1.42096	1.71462	1.61042	1.69094	1.58836	1.74393	1.7286	1.92283	2.17002	1.77472	1.5683	1.58638	1.37275	1.5792	1.87727	1.60007	1.70741	1.34306	1.53194
		110	1.13677	1.20308	1.38307	1.31676	1.21255	1.25518	1.01835	1.23623	1.07519	1.1794	1.26465	1.11782	1.46359	1.22202	1.22202	1.29781	1.26939	1.37359	1.36886	1.53937	1.582	1.39254	1.58674	1.46832	1.34044	1.24571	1.19834	1.35465	1.19361	1.62463	1.32149	1.69094	1.43115	1.51766	1.57095	1.81001	1.98918	1.76013	1.64919	1.43272	1.36273	1.59387	1.69135	1.63655	1.62532	1.29879	1.50699
		120	1.0894	1.22676	1.13677	1.2836	1.29307	1.0894	1.17466	1.18887	1.20308	1.05625	1.23623	1.06098	1.48727	1.30728	0.918887	1.25992	1.36412	1.4257	1.4257	1.3357	1.45885	1.26939	1.48727	1.46359	1.36886	1.41622	1.44938	1.24571	1.37833	1.53937	1.36886	1.69094	1.20347	1.42936	1.75676	1.88358	1.60896	1.63371	1.429	1.52409	1.3477	1.71121	1.94075	1.71473	1.68552	1.13644	1.49202
		130	1.14624	1.23623	1.16519	1.09414	1.27413	1.4257	1.27886	1.12256	1.18887	1.36412	1.02783	1.15098	1.40201	1.10835	1.21255	1.10835	1.28834	1.40675	1.43517	1.51095	1.53937	1.28834	1.46359	1.53937	1.44938	1.21729	1.33097	1.52043	1.52043	1.57253	1.56779	1.2836	1.36068	1.64459	1.51464	1.49117	1.63215	1.52188	1.58628	1.47841	1.23246	1.50587	1.55532	1.45935	1.38453	1.1758	1.65669
		140	1.25992	1.28834	1.34044	1.01362	1.40675	1.27413	0.890468	1.21255	1.2315	1.13203	1.44464	1.20308	1.45411	1.27886	1.0894	1.24097	1.28834	1.16992	1.4257	1.53937	1.43991	1.39254	1.66726	1.34044	1.27413	1.10361	1.30255	1.41149	1.12256	1.52043	1.61516	1.5299	1.50705	1.3245	1.3964	1.74133	1.79444	1.57536	1.65368	1.63206	1.42786	1.58898	1.49184	1.43329	1.69646	1.24959	1.55689
		150	1.16519	1.20782	1.13203	1.20782	1.2315	1.07993	1.17466	0.961516	1.25044	1.39728	1.1415	1.45411	1.44938	1.16519	1.27413	1.24571	1.17466	1.25044	1.54411	1.51095	1.58674	1.34044	1.41622	1.25992	1.39254	1.24097	1.40675	1.45411	1.42096	1.45411	1.51569	1.6341	1.32815	1.52318	1.57658	1.78548	1.7527	1.44408	1.61774	1.36213	1.3978	1.50587	1.56439	1.91279	1.37906	1.3775	1.49202
		160	1.1415	1.09414	0.999408	1.29781	1.14624	1.22202	1.22202	1.16992	1.16519	1.16045	1.22202	1.41149	1.34044	1.15571	1.16992	1.11782	1.45411	1.09888	1.37833	1.52516	1.46359	1.39254	1.52516	1.66252	1.11782	1.24571	1.34044	1.26939	1.41149	1.44938	1.34044	1.37359	1.1601	1.55629	1.55405	1.55003	1.5255	1.54133	1.61324	1.5407	1.16733	1.39831	1.62787	1.63655	1.61437	1.34306	1.52196
		170	1.22676	1.29307	1.26465	1.21729	1.13203	1.2315	1.33097	1.08467	0.961516	1.1794	1.09888	1.25518	1.41149	1.42096	1.36412	1.16045	1.29307	1.37359	1.25044	1.37359	1.38307	1.43043	1.28834	1.43517	1.34991	1.32623	1.18887	1.30255	1.30728	1.35938	1.27413	1.50148	1.11131	1.72737	1.61036	1.46664	1.65533	1.36629	1.82894	1.41611	1.36774	1.30052	1.57346	1.66261	1.63626	1.23975	1.61178
		180	1.20782	1.00414	1.36886	1.20308	1.41149	0.999408	1.22202	1.27886	1.27413	1.15571	1.29781	1.3357	1.32623	1.43517	1.03256	1.2836	1.5299	1.10361	1.36412	1.2836	1.46359	1.45411	1.43991	1.52516	1.20308	1.45885	1.16519	1.37359	1.38307	1.35938	1.31202	1.52516	1.27394	1.24724	1.60473	1.54513	1.80835	1.55592	1.61324	1.4701	1.1022	1.37875	1.59613	1.36032	1.59796	1.36274	1.64172
		190	1.15571	1.36886	1.19361	1.40675	1.34517	1.0894	1.26465	1.39728	1.13677	1.16992	1.13677	1.34517	1.43517	1.29781	1.27886	1.04204	1.12256	1.29307	1.45885	1.46359	1.34991	1.34991	1.35465	1.34044	1.34517	1.17466	1.26465	1.31676	1.36412	1.52043	1.45885	1.4257	1.38778	1.43488	1.32883	1.53532	1.76198	1.59481	1.44697	1.21678	1.35772	1.48142	1.5916	1.66782	1.30244	1.11676	1.40719
		200	1.29781	1.24571	1.07519	1.06098	1.07046	1.14624	1.12256	1.11308	1.41622	1.05625	1.28834	1.15098	1.43517	1.43991	1.04204	1.1794	1.16992	1.15571	1.48727	1.45411	1.34517	1.20308	1.3357	1.25518	1.40675	1.38307	1.31676	1.36412	1.52516	1.69094	1.09888	1.34517	1.56126	1.31898	1.58784	1.59908	1.74343	1.44408	1.37957	1.37043	1.39279	1.46675	1.38755	1.51147	1.37359	1.1512	1.69162
		210	1.0894	1.05151	1.15571	1.26465	0.94257	1.2315	1.13203	1.05625	1.07046	0.975725	1.30728	1.07046	1.32149	1.18413	1.21729	1.22202	1.3357	1.21729	1.27886	1.40675	1.41622	1.37833	1.45411	1.50622	1.34044	1.20308	1.32623	1.19361	1.24571	1.45885	1.29781	1.52516	1.26852	1.36313	1.52027	1.6138	1.80835	1.43922	1.39754	1.42857	1.11222	1.70143	1.38301	1.61049	1.30792	1.36274	1.35729
		220	1.05625	1.30728	1.29307	1.28834	1.13203	1.24571	1.02309	1.18413	1.15571	1.29307	1.32623	1.22676	1.31202	1.16519	1.10835	1.02783	1.40201	1.33097	1.2315	1.34517	1.37359	1.34044	1.56306	1.46359	1.32623	0.895204	1.14624	1.40201	1.38307	1.74778	1.20308	1.41149	1.1601	1.31347	1.40766	1.34892	1.6507	1.44895	1.5683	1.43688	1.16232	1.41297	1.57799	1.64698	1.28603	1.23975	1.84631
		230	1.27413	1.24097	1.36886	1.11782	1.11782	1.0373	1.19834	1.20782	0.985198	1.3357	1.44464	0.999408	1.42096	1.20782	1.24571	1.21255	1.2836	1.49674	1.41622	1.20782	1.36886	1.39728	1.48727	1.29781	1.54885	1.36886	1.30255	1.5299	1.41622	1.36886	1.35465	1.28834	1.5992	1.33554	1.30631	1.57456	1.68779	1.62885	1.50539	1.30814	1.16733	1.39342	1.53265	1.67825	1.52682	1.46113	1.49202
		240	1.23623	1.13203	1.11308	0.994671	1.09888	1.15571	1.22202	1.05151	1.08467	1.20782	1.44464	1.07993	1.10835	1.20782	1.2315	1.32149	1.22676	1.34044	1.20782	1.44938	1.28834	1.36886	1.44938	1.43991	0.970989	1.35938	1.34044	1.43043	1.37833	1.39254	1.27886	1.53464	1.35526	1.47903	1.68356	1.63342	1.69706	1.58995	1.5728	1.40781	1.35772	1.30541	1.65054	1.36553	1.54323	1.23975	1.53194
		250	1.1794	1.11308	1.24571	1.35938	1.21255	1.05625	0.880995	1.19834	1.26465	1.22676	1.16992	1.22676	1.55358	1.24571	1.03256	1.26939	1.3878	1.26465	1.25518	1.15571	1.43517	1.34991	1.49674	1.33097	1.34991	1.31676	1.26939	1.32623	1.20782	1.27886	1.46359	1.41622	1.4691	1.3521	1.39077	1.62361	1.83153	1.25446	1.48292	1.65282	1.36273	1.32986	1.56439	1.63655	1.48304	1.28895	1.33234
		260	1.22676	1.17466	1.10835	1.34044	1.16519	1.35465	1.07519	1.07519	1.0894	1.20782	1.27413	1.16045	1.35465	1.20308	1.16992	1.25518	1.25044	1.35938	1.4257	1.27886	1.1415	1.39254	1.43043	1.45885	1.07519	1.36412	1.29307	1.26465	1.40201	1.44938	1.1415	1.49201	1.31731	1.3521	1.55405	1.53532	1.77589	1.51702	1.23577	1.36213	1.16733	1.41786	1.28325	1.62092	1.4502	1.45622	1.67665
		270	1.2836	1.19361	1.17466	1.3357	1.16992	1.12729	1.07519	1.25992	1.05625	1.34991	1.10835	1.11782	1.4257	1.15571	1.17466	1.33097	1.2315	1.14624	1.48727	1.50148	1.35465	1.35938	1.27413	1.29781	1.32623	1.29781	1.35465	1.25992	1.1794	1.61989	1.37833	1.50622	1.30105	1.40728	1.54842	1.69228	1.84544	1.55592	1.45147	1.46179	1.37275	1.45209	1.37394	1.79291	1.54323	1.28895	1.71158
		280	1.11308	1.1415	1.15571	1.14624	1.27413	1.11782	1.02309	1.01362	1.02309	1.1794	1.47306	1.24571	1.10835	1.26465	1.10361	1.00888	1.15571	1.34991	1.51569	1.40675	1.38307	1.19361	1.13677	1.42096	1.13203	1.34044	1.30255	1.43517	1.44464	1.29781	1.46832	1.5299	1.06252	1.34106	1.43581	1.51079	1.65997	1.4684	1.39754	1.31229	1.3978	1.34452	1.6188	1.60528	1.39	1.15612	1.31238
		290	1.16519	1.23623	0.994671	1.10835	1.23623	1.27886	1.13203	1.19361	1.17466	1.13677	1.32149	1.22202	1.35938	1.24097	1.14624	1.22676	1.42096	1.35465	1.37359	1.28834	1.51095	1.40201	1.65305	1.2836	1.29307	1.32623	1.22202	1.49201	1.41622	1.31676	1.40675	1.28834	1.27936	1.37969	1.44707	1.61871	1.87326	1.3906	1.64919	1.33721	1.30261	1.47164	1.49184	1.56359	1.53229	1.40702	1.3024
		300	1.12729	1.47306	1.52516	1.09414	1.25044	1.15571	1.26939	1.00888	1.21255	1.0894	1.06572	1.24097	1.43043	1.18887	1.05151	1.11782	1.27413	1.23623	1.26465	1.49201	1.44464	1.57726	1.26939	1.33097	1.35465	1.29307	1.30728	1.28834	1.34991	1.65305	1.2836	1.44464	1.339	1.28587	1.22185	1.66776	1.74807	1.51216	1.38856	1.11296	1.32766	1.3543	1.63694	1.35511	1.54323	1.41686	1.28743
		310	1.19361	1.18413	1.23623	1.2315	0.989935	1.15571	1.07993	0.956779	1.00888	1.13203	1.29307	1.43043	1.32149	1.17466	1.16519	1.17466	1.22676	1.44938	1.39254	1.50622	1.37359	1.37359	1.35465	1.35938	1.21729	1.18887	1.27886	1.48253	1.56779	1.54885	1.19834	1.49674	1.39321	1.54525	1.40766	1.62361	1.5255	1.51216	1.5009	1.3995	1.23747	1.36897	1.60067	1.5688	1.52682	1.30371	1.59182
		320	1.41622	1.15098	1.46832	1.08467	1.26465	1.04677	1.1415	1.3357	1.25518	1.25518	1.14624	1.17466	1.36412	1.24097	1.26465	1.21255	1.41149	1.22676	1.29781	1.36412	1.44464	1.36886	1.3878	1.49201	1.05151	1.2315	1.20782	1.30255	1.16992	1.672	1.18413	1.52043	1.1601	1.21965	1.39077	1.36854	1.53478	1.44895	1.5009	1.3912	1.1523	1.32986	1.46917	1.64698	1.34622	1.23975	1.53693
		330	1.21255	1.29781	1.46832	1.25992	1.06572	1.32623	1.04677	1.26939	1.05151	1.12729	1.23623	1.33097	1.3878	1.28834	1.19834	1.42096	1.44938	1.17466	1.47306	1.32623	1.34044	1.28834	1.21729	1.34517	1.34044	1.27886	1.37833	1.26465	1.19361	1.64831	1.16992	1.66252	1.52331	1.5011	1.46959	1.57946	1.6136	1.69692	1.39754	1.44518	1.12725	1.39831	1.6188	1.54274	1.52682	1.46605	1.39222
		340	1.43517	1.20782	1.21255	1.31202	1.04204	1.10361	1.19361	1.15571	1.25518	1.09414	1.28834	1.13677	1.37833	1.21255	1.18887	1.24571	1.24097	0.994671	1.40201	1.43991	1.29781	1.55832	1.37359	1.38307	1.25044	1.17466	1.25992	1.30728	1.31202	1.5299	1.37359	1.52516	1.55042	1.5287	1.42455	1.64323	2.10046	1.55105	1.41102	1.25831	1.32766	1.24185	1.42836	1.5688	1.43926	1.26435	1.41717
		350	1.15098	1.04677	1.35465	1.00888	1.34044	1.2315	0.961516	1.13677	1.16992	1.14624	1.16992	0.989935	1.39254	1.19361	1.17466	1.1415	1.07993	1.24571	1.23623	1.18887	1.59147	1.34044	1.39254	1.35938	1.21255	1.29307	1.3357	1.27886	1.34991	1.34991	1.42096	1.3357	1.47994	1.56181	1.3795	1.6138	1.57651	1.42464	1.26723	1.45349	1.18236	1.4912	1.67322	1.48019	1.61985	1.27911	1.64172
		360	1.3357	1.25518	1.07519	1.16519	1.25992	1.12729	1.09414	1.00414	1.19834	1.0373	0.956779	0.961516	1.42096	1.20782	1.2836	1.22202	1.40675	1.15098	1.54885	1.31202	1.2836	1.3878	1.45885	1.3878	1.1415	1.13677	1.4257	1.32149	1.49674	1.55358	1.16992	1.51095	1.339	1.5011	1.22748	1.43721	1.82226	1.52188	1.34811	1.34136	1.23246	1.34452	1.64601	1.72516	1.41189	1.1266	1.44212
		370	1.16519	1.21729	1.2315	1.37833	1.26465	1.34991	1.16045	1.0373	1.28834	1.18413	1.22676	1.0894	1.34044	1.21729	1.28834	1.16045	1.37833	1.41149	1.31202	1.48253	1.41149	1.34044	1.37359	1.37833	1.14624	1.19361	1.40201	1.39254	1.32149	1.51569	1.2315	1.41622	1.44199	1.26932	1.50338	1.54022	1.84544	1.3906	1.45147	1.26661	1.38778	1.46186	1.38755	1.64177	1.31886	1.34798	1.46208
		380	1.24571	0.966252	1.36886	1.26939	1.07519	1.25992	1.32623	1.37833	1.21255	1.30255	1.20782	1.25518	1.29307	1.0373	1.30255	1.22676	1.3878	1.13677	1.40675	1.44464	1.32149	1.46832	1.43991	1.44464	1.43043	1.34044	1.24571	1.30255	1.24097	1.49201	1.48727	1.74778	1.41489	1.1479	1.27815	1.27534	1.57187	1.25446	1.35261	1.36213	1.28758	1.39342	1.49184	1.51147	1.55965	1.38734	1.62675
		390	1.10835	1.32149	1.16045	1.18413	1.14624	1.15571	1.10361	1.11308	1.15098	1.19834	1.12729	1.07993	1.34517	1.25518	1.09888	1.22202	1.51569	1.27886	1.23623	1.4778	1.50622	1.45411	1.43043	1.37833	1.56306	1.22202	1.34517	1.52516	1.38307	1.35465	1.26465	1.56779	1.20889	1.4404	1.3795	1.62852	1.6136	1.3906	1.49191	1.57807	1.23747	1.48631	1.39661	1.41765	1.61437	1.51033	1.48703
		400	1.24097	1.16519	1.25992	1.16519	1.2315	1.13677	1.06572	1.12256	1.34991	1.06098	1.22202	1.22676	1.27413	0.961516	1.24097	1.23623	1.34991	1.24571	1.53464	1.34517	1.26465	1.19361	1.46359	1.32623	1.23623	1.06098	1.18413	1.22202	1.0894	1.38307	1.26465	1.40675	1.43115	1.42384	1.54842	1.60399	1.71097	1.47812	1.46944	1.40365	1.2976	1.53031	1.47823	1.66782	1.58701	1.54969	1.41218
		410	1.28834	1.00414	1.14624	1.17466	1.06098	1.13677	1.18887	1.20308	1.32623	1.27413	1.0894	1.07046	1.17466	1.0373	1.25518	1.22676	1.20782	1.22202	1.3878	1.40201	1.45885	1.34991	1.3357	1.32149	1.40675	1.18887	1.13203	1.48727	1.47306	1.582	1.35938	1.70041	1.34984	1.50662	1.41329	1.70209	1.88253	1.47326	1.40204	1.47425	1.2976	1.41297	1.55532	1.53231	1.36264	1.18071	1.21257
		420	1.26465	1.21255	1.10835	1.24097	1.15571	1.34517	1.11782	1.31676	1.11308	1.1415	1.14624	1.01362	1.34991	1.07046	1.25518	1.05625	1.14624	1.31676	1.28834	1.58674	1.16045	1.53937	1.55358	1.33097	1.26939	1.23623	1.3878	1.39728	1.40675	1.54411	1.20782	1.59621	1.29563	1.41832	1.30631	1.66776	1.77125	1.52188	1.49641	1.37043	1.30261	1.20274	1.54172	1.59486	1.45567	1.32338	1.26248
		430	1.24571	1.19834	1.16519	1.16992	1.1794	1.32623	1.10835	1.07519	1.07993	1.16519	0.994671	0.999408	1.35938	1.26465	1.18887	1.20782	1.34044	1.17466	1.65779	1.37833	1.41149	1.27886	1.43517	1.3878	1.27413	1.19834	1.31676	1.25992	1.60568	1.4778	1.33097	1.53937	1.18179	1.42384	1.41892	1.53041	1.93818	1.4684	1.40653	1.51993	1.16232	1.33475	1.69135	1.61571	1.52682	1.46605	1.56687
		440	1.02783	1.01362	1.25044	1.16045	1.27886	1.25044	1.07993	1.12729	1.22202	1.13677	0.975725	1.29307	1.34991	1.0894	1.13677	1.28834	1.26465	1.21255	1.19834	1.29781	1.35465	1.29307	1.25992	1.42096	1.29781	1.25044	1.16992	1.37833	1.27413	1.46832	1.32149	1.43517	1.30647	1.29139	1.43581	1.73152	1.85008	1.59481	1.60875	1.22508	1.31263	1.30541	1.55532	1.63655	1.46662	1.45622	1.63673
		450	1.26465	1.33097	1.20308	0.989935	1.0894	1.20782	1.14624	1.13677	1.14624	1.33097	1.0894	1.21255	1.22202	1.14624	1.24571	1.21729	1.34044	0.966252	1.65779	1.43517	1.49201	1.34517	1.39254	1.42096	1.22202	1.37833	1.37359	1.30728	1.38307	1.45885	1.25044	1.36886	1.26852	1.49007	1.62725	1.65304	1.94281	1.51216	1.39305	1.3912	1.29259	1.23696	1.41929	1.46977	1.56512	1.12168	1.42216
		460	1.22676	1.26465	1.15571	1.2315	1.0894	1.4778	1.16519	1.09888	1.11782	1.32623	1.52516	1.22202	1.30255	1.2836	1.15098	1.28834	1.30728	1.18413	1.39254	1.27413	1.50148	1.21255	1.39728	1.53464	1.18887	1.34044	1.21729	1.43991	1.23623	1.6341	1.2836	1.47306	1.23057	1.40177	1.43018	1.40288	1.79907	1.63371	1.62223	1.36628	1.25752	1.33475	1.62334	1.7877	1.28603	1.18071	1.23752
		470	1.0373	1.24571	1.13203	1.31676	1.12256	1.32623	1.01835	1.16045	1.10835	1.0894	1.19834	1.18887	1.30255	1.23623	1.21729	1.20782	1.35465	1.24571	1.32149	1.23623	1.3878	1.32623	1.62937	1.18413	1.25518	1.18887	1.04204	1.23623	1.28834	1.43043	1.36412	1.56306	1.32815	1.40728	1.49775	1.54022	1.81298	1.49271	1.45147	1.48256	1.16232	1.30541	1.27418	1.42286	1.53229	1.42178	1.53693
		480	1.30728	1.28834	1.22202	1.10361	1.18413	1.22676	1.2836	1.26939	1.05625	0.994671	1.22202	1.21255	1.43043	1.48727	1.26939	1.09414	1.31676	1.28834	1.30728	1.4778	1.33097	1.15098	1.31202	1.29307	1.13203	1.25518	1.40675	1.4778	1.16519	1.6862	1.55832	1.31676	1.23057	1.39073	1.3232	1.63342	1.81298	1.66288	1.38856	1.56977	1.44289	1.50587	1.39208	1.53231	1.51587	1.3775	1.43713
	Fig. 7m	Time	HFHS-WT															HFHS-KO																NCD-WT
		0	0.837591	1.18248	1.10584	1.12226	1.08394	1.02372	0.760949	1.05109	0.99635	0.990876	1.09489	0.821168	0.930657	0.974453	1.02372	0.968978	1.00182	0.70073	1.02372	0.728102	0.864964	0.930657	1.01277	1.06752	1.16606	1.11679	0.941606	0.864964	0.985401	1.16058	0.886861	1.18986	0.928839	1.15697	1.12838	0.98565	0.883686	0.969604	1.03901	0.924248	0.882025	0.984798	1.10065	1.22585	1.04532
		10	1.09489	1.12774	1.11131	0.864964	1.02372	1.01277	1.01825	1.17701	1.01825	0.974453	1.04562	0.914234	1.12774	1.01277	0.84854	1.04015	0.958029	1.13321	1.03467	1.13869	0.810219	0.979927	1.06204	0.914234	1.12226	1.19343	0.958029	0.941606	0.788321	1.08394	0.837591	0.954829	1.02622	1.08642	1.08028	1.01964	0.989426	1.05425	0.93551	1.02573	1.08299	0.912095	1.11151	0.917533	0.884503
		20	0.958029	1.13321	1.08942	0.886861	1.07299	0.974453	0.892336	0.99635	1.11679	1.18796	1.15511	1.14964	1.08394	0.837591	0.99635	1.00182	1.08394	0.930657	1.19343	1.0292	1.07299	0.892336	1.10584	1.0292	1.05109	1.16058	1.0073	0.974453	0.990876	1.13869	0.919708	0.943812	1.07491	1.14991	0.887902	1.08761	0.955438	1.03886	1.17834	1.09097	0.98623	1.07403	0.999276	0.910104	1.22076
		30	1.04015	1.14964	0.979927	0.914234	1.14416	0.859489	1.13869	1.06204	0.870438	1.01277	0.963504	0.919708	0.837591	1.08942	1.01277	1.27555	1.08394	0.94708	0.94708	1.10584	1.0073	0.875912	0.881387	0.94708	1.13869	1.00182	0.963504	0.760949	0.936131	0.755474	0.963504	1.07969	0.981273	1.06173	1.08028	0.861027	1.14048	1.04656	1.13854	0.902501	0.900633	1.15664	0.901521	1.10327	1.05263
		40	1.11131	0.914234	1.00182	0.963504	0.963504	0.919708	1.05109	0.673358	1.10036	0.99635	0.94708	1.10036	1.20438	0.94708	0.908759	0.930657	1.13321	1.20985	1.16058	0.821168	1.0292	1.06752	1.0292	0.886861	1.11679	0.782847	0.94708	1.06752	1.10036	1.13321	1.16606	0.918105	0.917603	1.04409	0.869404	1.0574	1.03852	1.02732	0.76035	0.956868	1.14998	1.06742	0.988414	1.01783	0.953947
		50	0.859489	0.89781	0.89781	1.16606	1.04562	1.06204	0.810219	1.0292	0.864964	1.00182	0.782847	0.94708	0.99635	1.14416	0.94708	0.881387	0.990876	1.08394	0.968978	0.870438	1.08394	0.94708	0.881387	1.0073	0.968978	0.985401	1.22628	1.01825	0.870438	1.06752	1.05657	1.02461	1.0824	0.941799	1.06918	0.978097	0.98565	1.06195	1.03105	1.01486	1.04205	0.988103	1.04634	1.1107	0.950292
		60	1.08394	1.16606	1.08394	0.952555	1.00182	0.810219	1.05109	0.936131	1.00182	1.03467	1.10036	0.881387	1.12226	1.04562	0.963504	1.04562	1.08394	0.985401	0.941606	0.854015	1.10036	0.760949	0.985401	0.974453	0.974453	1.21533	1.09489	1.00182	1.00182	1.05109	0.864964	0.936467	0.947566	0.850088	1.02479	1.07628	0.993202	0.996537	0.93949	1.01486	1.02345	1.02115	0.883418	0.969539	1.00877
		70	1.00182	1.16058	0.963504	0.892336	1.08394	0.952555	0.974453	1.11131	1.06204	1.07847	1.01825	0.864964	0.963504	1.14416	0.84854	1.06204	0.864964	1.04015	1.07847	1.06752	1.11131	0.892336	1.16606	1.10584	0.930657	0.930657	1.0292	0.958029	0.908759	0.903285	0.84854	0.94014	1.07116	0.92769	0.899001	1.06495	0.97432	0.954213	1.03503	0.949619	1.00484	0.879048	1.05358	0.798663	1.0636
		80	1.18248	0.968978	1.02372	1.2646	1.08394	0.662409	0.793796	0.990876	1.11131	1.18796	1.05657	0.930657	0.914234	0.990876	1.03467	1.07847	1.00182	1.08942	0.914234	1.01277	1.13869	1.05657	1.00182	0.968978	1.05109	1.13869	1.13869	1.01277	0.974453	1.05109	0.963504	1.05766	1.07116	0.853616	1.06548	0.830816	1.00076	0.788765	1.05892	1.06923	0.781541	0.955056	0.8979	0.936107	0.932018
		90	1.08394	0.952555	0.892336	0.837591	1.11131	1.05109	1.02372	0.859489	0.990876	1.00182	1.06204	1.11679	0.886861	0.903285	0.979927	0.908759	1.08394	1.13869	1.02372	1.08394	0.990876	0.919708	0.985401	0.722628	1.2208	0.990876	1.13869	1.03467	1.19891	1.13321	1.03467	0.954829	0.898876	0.92769	0.895302	1.03852	1.03852	1.06195	0.883758	1.05111	1.14626	0.961666	1.01738	1.0104	0.888158
		100	1.00182	1.41788	1.32482	1.34672	1.30292	1.22628	0.914234	1.25912	1.19343	1.18796	1.31387	0.985401	1.11679	1.17153	1.22628	1.16058	1.20438	0.843066	1.22628	0.870438	1.03467	1.11679	1.21533	1.28102	1.40146	1.34124	1.12774	1.03467	1.18248	1.39051	1.06204	1.39479	1.19326	1.41587	1.48502	1.29834	1.4003	1.46826	1.23248	1.33092	1.33978	1.49901	1.20565	1.35067	1.09211
		110	1.09489	1.12774	1.07847	0.974453	0.70073	0.941606	1.0292	1.12774	1.0292	0.941606	1.18248	1.31934	1.01277	1.10584	1.06204	1.22628	1.12226	1.46715	1.15511	1.08394	1.29197	0.968978	1.20438	0.974453	1.2208	1.47263	1.27007	1.37409	1.38504	1.21533	1.36861	1.32207	1.38876	1.25079	1.18535	0.870091	1.16918	1.30204	1.47611	1.22653	1.15221	1.65962	1.40768	1.61144	1.21711
		120	0.958029	0.958029	0.821168	0.84854	1.07847	0.952555	1.24818	1.02372	1.03467	1.16058	1.10584	1.2427	1.0292	0.990876	1.00182	1.21533	1.04562	1.51095	0.914234	1.03467	0	1.13321	1.22628	1.07847	1.19343	1.23175	1.20438	1.18248	1.35766	1.04015	1.29745	1.15681	1.17978	0.952381	1.03219	1.33912	1.18278	1.57907	1.33997	1.23306	1.42017	1.60013	1.31644	1.51783	1.23684
		130	0.886861	1.2208	1.06204	0.979927	1.01825	1.12774	1.14416	1.03467	1.08942	1.19891	1.12226	1.2208	1.02372	1.04562	0.941606	1.07299	1.32482	1.28102	1.06752	1.12226	1.34124	1.02372	0.859489	1.25912	1.14964	1.34124	1.29745	1.24818	1.22628	1.4781	0.89781	1.07088	1.50337	1.23175	1.19201	1.26435	1.4003	1.44748	1.3543	1.2983	1.46706	1.54065	1.33599	1.49108	1.23026
		140	1.14964	1.19891	1.16606	0.886861	1.11131	0.684307	0.958029	1.12774	1.25365	1.17701	0.892336	1.03467	1.15511	0.908759	0.979927	1.05109	1.03467	1.2427	1.20985	1.0292	1.05109	0.744526	0.99635	1.15511	1.35766	1.54927	1.27555	1.39051	1.11131	1.23723	1.11131	1.38817	1.4764	1.35238	1.0788	1.37991	0.849698	1.212	1.47611	1.49402	1.44027	1.5347	1.06227	1.26374	1.38816
		150	1.04562	0.821168	1.11131	0.864964	0.864964	1.10036	0.941606	0.864964	1.01825	0.941606	1.29197	1.09489	1.07847	0.952555	0.75	0.990876	1.07299	1.18248	1.33577	0.875912	1.19343	0.859489	1.18248	0.958029	1.27555	1.34124	1.25365	1.07299	1.30839	1.02372	1.11679	1.26258	1.01124	1.28889	1.05216	1.07402	1.36631	1.19123	1.13217	1.21348	1.15221	1.36219	1.53802	1.3373	1.29605
		160	1.04015	0.974453	1.0292	1.36861	1.22628	1.0292	1.19343	0.881387	1.18796	1.2427	0.958029	0.903285	1.11679	1.07299	0.89781	1.23175	1.0292	1.47263	1.02372	1.19343	0.903285	1.07299	1.04015	1.17153	0.925182	1.25365	1.05657	1.04015	1.13869	1.20985	1.01825	1.25597	1.2	1.19365	1.66482	1.52266	1.27795	1.50981	1.15366	1.41573	1.52066	1.51685	1.14048	1.10327	1.34211
		170	1.00182	1.05109	1.03467	1.16606	1.25912	0.881387	0.89781	0.968978	0.963504	1.00182	1.01277	1.20985	1.11679	1.00182	0.958029	1.17701	0.892336	1.49453	1.0292	1.06204	1.06204	0.99635	1.00182	0.930657	1.22628	1.19891	1.12774	0.968978	1.14964	1.12226	1.0073	1.2097	1.29438	1.2	1.41842	1.56344	1.09441	1.13582	1.26831	1.14824	1.2259	1.47521	1.20565	1.47771	1.34211
		180	0.941606	0.771898	1.27555	1.08394	0.864964	0.925182	1.03467	1.00182	0.974453	1.07847	1.10584	1.04015	1.13869	1.05657	0.958029	0.985401	0.892336	1.20985	1.12226	1.16606	1.04015	1.15511	0.985401	0.968978	1.07299	1.42883	0.985401	1.07847	1.12226	1.06204	0.859489	1.13698	0.950562	1.47937	1.31853	1.07402	1.14879	1.30896	1.31131	1.16129	1.31969	1.3503	1.31644	1.27043	1.36842
		190	0.979927	1.15511	0.881387	1.18248	0.832117	1.10036	1.18248	0.886861	1.18796	1.10036	0.875912	1.0073	1.08394	0.771898	0.771898	1.13321	0.990876	1.04562	1.01825	0.99635	1.03467	1.03467	0.892336	0.958029	1.14964	1.10584	1.05109	0.886861	1.04562	0.930657	1.05109	1.18325	1.42247	1.02222	1.4384	1.03323	1.36631	1.49596	1.16083	1.41573	1.34648	1.61203	1.04272	1.23031	1.30263
		200	1.05109	1.30292	1.18248	0.94708	0.94708	0.925182	0.859489	0.99635	1.05657	1.20438	0.79927	0.859489	0.892336	0.744526	1.04562	0.892336	0.974453	1.25912	1.20985	0.952555	0.881387	0.985401	1.14964	1.14964	0.958029	1.12226	0.963504	0.99635	1.04015	0.990876	1.05109	1.26919	1.60449	1.37143	1.15205	1.17598	1.14879	1.08734	1.30414	1.25915	1.47376	1.51685	0.951484	1.04978	1.07237
		210	0.985401	0.925182	0.744526	0.914234	1.15511	0.89781	0.821168	0.930657	0.864964	1.08394	1.11679	1.05657	1.16606	0.810219	0.963504	1.20438	1.11679	1.35766	1.09489	0.930657	0.974453	1.20985	0.919708	1.23723	0.89781	1.17701	0.89781	0.985401	1.19891	0.963504	0.744526	1.18986	1.13933	0.863492	1.1121	1.43429	1.1148	1.03886	1.21815	1.03081	1.32639	1.56444	1.32947	1.29049	1.40132
		220	1.05657	0.990876	1.15511	0.777372	1.03467	0.903285	0.99635	0.739051	1.25365	0.864964	1.18796	0.952555	0.930657	1.07847	1.17701	1.13321	0.733577	1.20438	1.20438	0.941606	0.985401	0.990876	1.17701	1.25365	0.985401	1.13321	0.963504	1.2208	0.968978	1.16058	0.919708	1.2758	1.22022	1.33968	0.945616	1.28474	1.1216	1.26048	0.967357	1.49402	1.05843	1.42763	1.41419	1.16345	1.11842
		230	0.94708	1.08394	1.04562	1.02372	1.05657	1.08394	0.919708	1.23175	1.2865	1.18796	0.94708	1.19343	1.19891	1.06752	0.952555	1.12774	1.36861	1.18796	1.34124	0.990876	1.13321	0.936131	1.15511	1.0073	1.06752	1.20985	1.2427	0.914234	1.14964	1.13321	0.875912	1.14359	1.33483	1.2127	1.24528	1.31193	1.34592	1.16352	1.61226	1.53316	1.45367	1.67151	1.12744	1.45765	1.44079
		240	1.02372	1.08394	0.979927	1.17153	0.99635	1.04015	0.979927	0.892336	1.04562	1.25365	0.667883	0.941606	0.919708	0.886861	0.919708	1.07847	0.952555	1.13869	0.974453	1.11131	1.15511	1.12226	0.886861	1.37956	1.02372	1.09489	1.04015	1.00182	1.09489	0.793796	1.11679	1.23614	1.33483	1.13651	1.42508	1.23716	1.29154	1.23971	1.16799	1.2461	1.53405	1.5228	0.795076	1.15007	1.10526
		250	1.2646	1.04562	1.09489	1.10036	1.12774	1.02372	0.919708	0.958029	1.09489	1.03467	1.13869	1.12226	1.0073	0.930657	1.02372	1.2646	0.843066	1.37409	1.10036	0.979927	0.875912	0.963504	0.958029	1.13321	0.941606	1.05657	1.01277	1.04562	1.01277	1.00182	0.771898	1.52699	1.28764	1.26984	1.33851	1.4003	1.27115	1.16352	1.25398	1.30482	1.2661	1.65962	1.35554	1.37073	1.21053
		260	1.00182	0.914234	1.12226	0.89781	0.941606	0.84854	0.886861	0.832117	1.20985	0.914234	1.0073	1.08394	0.974453	0.875912	0.990876	1.19891	1.06204	1.18796	1.38504	1.13321	1.08942	0.875912	1.03467	1.15511	1.10036	1.14964	1.18248	1.08394	1.06204	0.958029	0.864964	1.2097	1.12584	1.30159	1.09212	1.16918	1.05363	1.12197	1.08917	1.44183	1.11872	1.39194	1.19913	1.32392	1.17105
		270	1.11131	0.892336	1.05109	1.12226	0.875912	1.07299	1.08942	0.881387	1.13321	0.678832	1.06752	0.941606	0.990876	1.12226	1.06752	1.0292	1.04562	1.07299	1.09489	0.963504	0.892336	1.07847	1.10584	1.04015	1.07299	1.35219	1.04015	1.09489	1.05657	1.05657	0.963504	1.3419	1.09888	1.21905	1.36515	1.08761	1.33233	1.37822	1.15366	1.35049	0.830666	1.29676	1.27082	1.15007	1.19079
		280	1.0292	1.10584	1.12226	1.13869	0.84854	1.17701	1.04562	1.06752	0.925182	1.11131	0.832117	1.13321	1.07847	1.05109	0.881387	1.23723	1.12774	1.10584	1.14416	1.05109	1.19343	1.13869	0.755474	0.968978	1.06204	1.27555	0.985401	0.908759	0.919708	1.0292	1.03467	1.24275	1.3618	1.30159	1.38513	1.05363	1.46148	1.32282	1.39729	1.10257	1.35988	1.38004	0.990587	1.3841	1.29605
		290	1.04015	0.859489	1.10036	1.08394	1.0292	1.06752	0.968978	1.0292	0.979927	1.18248	1.01825	1.23175	0.886861	0.914234	0.94708	1.12774	1.23723	0.903285	1.07847	0.864964	1.18248	0.979927	1.19891	0.870438	1.40146	1.12774	1.08394	1.02372	1.23175	0.94708	1.04562	1.25597	1.05843	1.27619	1.31853	1.27795	1.32553	1.22586	1.34713	1.16781	1.44697	1.63582	1.21217	1.50446	1.06579
		300	0.711679	1.13321	1.08394	1.04015	0.870438	0.974453	0.963504	0.89781	1.13869	1.33577	1.11131	1.15511	0.930657	1.02372	1.2646	1.24818	1.16058	1.2427	1.07299	1.11131	0.968978	1.07299	1.07299	1.11679	1.16058	1.35766	1.22628	1.13321	1.10036	0.919708	1.07299	0.859346	1.39551	1.25714	1.26526	1.08082	1.20997	1.21893	1.17516	1.35701	1.63454	1.62393	1.32295	1.41085	1.11842
		310	0.958029	1.23723	1.0292	1.06204	0.968978	1.09489	1.06204	1.09489	1.19343	1.09489	0.84854	1.16606	1.04562	0.837591	0.886861	1.30839	1.02372	1.33029	1.19891	1.2208	1.0073	0.854015	1.11679	1.08942	1.16058	1.32482	1.07847	1.24818	1.28102	1.05657	0.854015	1.15681	1.5236	1.19365	1.2919	1.20317	1.35952	1.34359	1.43312	1.42225	1.33978	1.34435	1.01014	1.42422	1.25658
		320	0.919708	0.936131	0.990876	1.01277	1.02372	0.832117	0.963504	0.94708	0.930657	1.12226	1.19343	1.11679	0.990876	0.875912	1.07299	1.0073	1.14416	1.12774	1.11679	0.919708	0.990876	0.968978	1.12226	0.979927	1.08942	1.17701	0.930657	0.958029	1.04015	1.22628	1.07299	1.11054	1.15281	1.14921	1.23196	1.27115	1.03323	1.21893	1.23965	1.1091	1.37328	1.49901	1.42071	1.36404	1.19079
		330	0.870438	0.914234	1.06204	0.952555	1.19343	1.12774	0.936131	1.12226	1.06752	1.04562	1.06752	1.05109	1.11679	1.07847	1.13321	1.05657	1.13321	1.18796	1.14964	0.952555	0.99635	1.17701	0.914234	1.01277	1.15511	1.08942	1.12774	1.04562	1.11131	0.864964	0.94708	1.05105	1.12584	1.23175	1.15871	1.48187	1.4003	1.1843	1.46895	1.2722	1.27949	1.18374	1.27082	1.2838	1.34211
		340	1.01277	1.16058	0.854015	0.990876	0.963504	1.0073	0.903285	1.01825	1.14964	0.99635	1.04562	0.810219	0.990876	0.941606	0.678832	0.985401	0.886861	1.23723	1.24818	1.14964	0.94708	1.0073	1.01277	1.25365	1.12774	1.23175	1.2865	1.08942	0.968978	0.968978	1.06204	1.22292	1.42921	0.990476	1.20533	1.19637	1.25076	1.14275	1.3328	1.37006	1.2192	1.45142	1.24475	0.989599	1.19079
		350	1.08394	0.985401	1.09489	0.864964	1.07299	0.832117	1.0292	0.733577	1.07847	1.25912	1.19891	1.14964	0.821168	0.968978	1.07299	1.20985	1.14964	1.11679	0.843066	1.18796	1.16606	0.930657	1.15511	1.06752	1.11679	1.32482	1.11679	1.13321	1.10036	1.07299	1.08394	1.30885	1.21348	1.26984	1.05216	1.33233	1.03323	1.30204	0.960191	1.28525	1.54075	1.04098	1.42723	1.40416	0.986842
		360	1.09489	0.793796	1.12226	1.10584	1.20985	1.08394	0.908759	0.75	1.06204	1.22628	0.788321	0.832117	0.854015	1.02372	0.837591	1.02372	0.886861	1.14416	1.09489	0.864964	0.914234	0.968978	1.14416	1.0292	1.22628	1.2646	1.10036	1.19891	1.16058	0.94708	0.908759	1.32207	0.977528	1.30159	1.34517	1.50227	1.34592	1.14967	0.981688	1.26568	1.50056	1.39194	0.93845	1.01634	1.02632
		370	1.18796	1.01825	1.19891	1.07847	1.08942	0.689781	0.914234	1.0292	1.12226	1.08394	0.990876	1.06204	1.0073	1.0292	1.04015	0.958029	0.837591	1.0292	1.10584	1.23175	0.689781	1.03467	0.985401	0.990876	1.12226	1.0292	1.11679	1.16058	1.16606	1.17153	1.17701	1.43445	1.25393	1.39048	1.31188	1.35272	0.856495	1.1566	1.34713	1.33744	1.32639	1.21943	1.17958	1.29718	1.21053
		380	1.01277	1.24818	1.10036	0.919708	0.810219	0.908759	1.09489	0.979927	0.985401	0.89781	0.936131	1.14416	1.05657	0.968978	1.05109	1.44526	1.17701	1.00182	1.18248	0.958029	1.13321	1.16058	1.22628	1.00182	1.16058	1.22628	1.07299	1.24818	1.02372	0.875912	1.12774	1.22292	1.53708	1.27619	1.11876	1.00604	1.1284	1.38515	1.28264	1.17434	1.09862	1.5228	1.11441	1.39747	1.26974
		390	1.00182	1.05109	0.640511	0.94708	1.11679	1.17701	0.925182	0.958029	1.0073	1.13869	1.01277	1.23723	0.985401	1.13321	0.979927	0.941606	1.06752	1.31934	1.10036	1.18248	1.06752	1.04562	0.990876	1.05109	1.16058	1.29197	1.14416	0.979927	0.985401	1.10036	0.919708	1.2097	1.29438	0.742857	1.15205	1.38671	1.46148	1.17045	1.25398	1.20043	1.39338	1.1659	1.20565	1.51114	1.18421
	Fig. 7n	WT	KO
		0.875104	1.21262
		0.826123	1.17327
		0.870417	1.1769
	Fig. 7o	WT	KO
		1.96286	2.65807
		1.76047	2.6868
		2.02894	2.87399
	Fig. 7p	WT	KO
		0.527523	0.073928
		0.334448	0.154759
		0.309997	0.0644745
		0.350263
	Fig. 7q	NCD-WT	HFHS-WT	HFHS-KO
		0.167224	0.426257	0.0618812
		0.105746	0.518583	0.13947
		0.137457	0.314713	0.0334001
		0.0570288	0.35057
[truncated: 5 more columns]

## Sheet: Fig. 8
	Source data Zhang et al. Figure 8
	Fig. 8b		1	2	3	4	5	6	7	8	9	10	11	12	13	14	15	16	17	18	19	20	21	22	23	24	25	26	27	28	29	30	31	32	33	34	35	36	37	38	39	40	41	42	43	44	45	46	47
		z-score	-2.60599	-2.5155	-1.89226	-1.77688	-1.67883	-1.60115	-1.53106	-1.44259	-1.44032	-1.39021	-1.3051	-1.28484	-1.25318	-1.16758	-1.14834	-1.1321	-1.10354	-1.08956	-1.07359	-1.07147	-1.06937	-1.06192	-1.03439	-1.02514	-1.0106	-1.0106	-1.0106	-1.0106	-0.997395	-0.9844	-0.970384	-0.962189	-0.92687	-0.921918	-0.912705	-0.907383	-0.900107	-0.861924	-0.855761	-0.846599	-0.845395	-0.84534	-0.843245	-0.840316	-0.8367	-0.832812	-0.824716
	Fig. 8d	concentration (uM)	Ca2+
		0.1	1.10075	0.928118	0.799846
		1	1.16026	1.17696	1.21433
		2	1.15636	1.03966	0.991024
		5	1.43723	1.29657	1.22836
		10	1.24875	1.90732	1.39025
		20	2.4727	1.51445	1.53852
		50	2.68451	1.48893	1.35165
	Fig. 8e		CON				Thada-SAM				Thada-SAM+Alnustone
		2.8G	1.1338	1.1366	1.1595	1.1614	0.896104	1.09849	1.04357		1.53179	1.54448	1.53937	1.49551
		25G	2.5958	2.4666	2.5222	2.3856	2.203	2.2088	2.1736	1.6978	3.25613	3.23517	2.77584	2.60231
	Fig. 8f	CON	Alnustone	HGPA	HGPA+Alnustone
		9.872	17.848	5.424	8.6
		6.304	24.056	5.496	7.728
		6.744	16.168	4.424	10.936
		6.832	11.912	5.687	6.56
	Fig. 8g	DIO-Vehicle	DIO-Alnustone
		37.4	35.8
		35.1	34.1
		33.7	34.6
		37	33.9
		37.5	35.1
			34.9
			35
	Fig. 8h	DIO-Vehicle	DIO-Alnustone
		8.1	5.4
		8.1	6.4
		8.1	5.2
		6.2	7.4
		8.4	6.4
			7.1
			6.9
	Fig. 8i	Time (min)	DIO-Vehicle					DIO-Alnustone
		0	4.5	6.9	8.9	6.1	5.9	6.3	6.7	5.3	4.4	7.2	7.7	7.5
		15	26.5	24.7	30.1	25.9	25.3	26	25.9	26.8	21.2	27.9	25.6	30.1
		30	29.7	21.2	31.2	25.9	26.4	23.1	21.9	24	19.6	23.5	24.4	21.1
		60	25.5	13.9	23.6	18.4	15.7	13.6	16.3	16.8	11.1	13.6	15.5	13.2
		120	10.7	10.8	13.9	9.6	7.7	11.2	8.4	8.5	7.7	9.2	10.8	9.6
	Fig. 8j	DIO-Vehicle	DIO-Alnustone
		2.567	1.904
		1.847	1.914
		2.699	1.994
		2.132	1.522
		1.958	1.888
			2.011
			1.864
	Fig. 8k		DIO-Vehicle					DIO-Alnustone
		0	2.279	1.813	1.979	2.394	3.786	2.143	2.496	1.403	2.297	3.26	1.468	1.708
		15	2.992	3.099	4.051	2.059	3.239	4.264	4.457	2.912	3.833	3.741	3.871	4.062
[truncated: 273 more columns]

## Sheet: Fig. S1
	Source data Zhang et al. Supplementary Figure 1
	Fig. S1a	Intestine	Uterus	Liver	eWAT	iWAT	BAT	Muscle	Ovary	Brain	Kidney	Heart	Hypothalamus	Islet
		0.00151129	0.00283324	0.0022749	0.0014768	0.0007018	0.002055	0.0082389	0.0105253	0.00977514	0.0133532	0.018928	0.0194152	0.0172173
		0.000764427	0.0017766	0.002312	0.0022178	0.0006443	0.0025183	0.0086086	0.00889165	0.00806934	0.0114382	0.0165924	0.010501	0.0159165
		0.000662404	0.0054988	0.0023173	0.0013157	0.000324	0.0028794	0.0077228	0.00950784	0.00993452	0.0110741	0.0124303	0.0193257	0.0160643
		0.000969817	0.00344806						0.0093553	0.0107713	0.012373	0.0134151	0.0180733	0.0192811
	Fig. S1b		wt			db/db
		4w	7.5	7.6	8.1	10.7	6.5	13.6
		8w	7.7	8.2	6.8	24.4	29.3	29.6
		16w	9.9	9.1	8.3	28.8	28.2	33.3
	Fig. S1d	THADA														TUBULIN
	Fig. S1e	LG	HG
		1	1.313
		1.077	1.662
		1	1.25701
	Fig. S1f		CON				PA
		THADA	1	0.948246	1.05824	1.24833	1.29834	1.20025	1.4914	1.29684
	Fig. S1g		CON			O/P
		THADA	1	0.963707	1.17	1.59	1.55473	1.49658

## Sheet: Fig. S2
	Source data Zhang et al. Supplementary Figure 2
	Fig. S2b
	Fig. S2c	WT	Het	KO
		1	0.771997	0.00531149
		1.70133	0.689362	0.00462392
		1.16743	0.659754	0.00338491
		1.1487	0.276114	0.00712283
	Fig. S2e		WT					KO
		Liver	4.8023	5.69851	5.57159	4.94527	5.27241	5.08599	5.66386	5.77115	4.94099	4.71423
		eWAT	1.60958	1.23643	1.37462	1.45802	1.10129	1.49883	1.3008	1.12016	1.3009	1.55063
		iWAT	1.71609	1.04833	1.10227	1.52551	1.28664	1.59689	1.10763	1.08577	1.18108	1.659
	Fig. S2f	WT	KO
		4.82	4.24
		4.2	4.6
		3.84	3.86
		4.48	3.86
		4.22	4
	Fig. S2g	Week	WT				KO				HET
		3	7.82	5.6	6.73	6.85	9.98	7.54	7	6.64	7.99	9.36	5.58	6.74	6.19	7	6.89	7.11
		4	9.03	6.17	7.59	10.74	12.9	10.95	7.01	9.5	9.53	11.53	8.35	10	9.11	10	11.12	11.06
		5	10.04	9.3	11.1	14	14.58	14.96	7.58	12.1	9.31	13.02	11.76	13.28	12.18	14.14	14.3	13.04
		6	14.24	14.3	15.67	16.79	18.65	16.8	13.2	14.97	12.95	15.67	14.6	15.86	15.48	16.48	16.19	15.02
		7	16.9	15.65	16.36	17.12	19.1	17.49	15.91	16.4	16.34	17.15	15.25	16.66	16	17.08	16.67	15.29
		8	18.3	16.65	17.77	18.8	19.97	18.58	17.89	16.66	17.37	17.67	15.6	17.44	16.36	18.5	17.46	17.31
	Fig. S2h	WT	HET	KO
		3.4	4.8	5.9
		4.6	4.9	4.5
		4.2	4.4	4.8
		3.5	4.1	5.1
		3.8	4.8	5.1
		5.7	4.7
			5.2
			4.5
			4.7
			6.6
			5.7
			4.6
	Fig. S2i	WT	KO
		8	7.3
		7.7	8.1
		6.9	7.9
		6.6	6.7
		6.6	6.5
		6.8	6.3
		7.7	5.9
		6.7	7.7
		8.3	5.2
		6.6	7.1
		8.2	6.1
		7.3	6.8
		6.9	5.1
		8.2	6.7
		8.4	7.2
			4.6
	Fig. S2j	WT	KO
		0.779161	0.529722
		0.568981	1.51763
		0.644242	0.803797
		0.905692	1.33378
		0.592952	0.968431
		1.16941	0.968431
		0.698069	1.31146
		0.388116	0.436986
		0.706836	1.15058
		0.890502	0.635059
		0.766674	0.939264
		0.942944	0.97921
		0.996989	0.635059
		0.354524	1.07259
	Fig. S2k		WT										KO										HET
		0	3.4	2.1	2.8	2.9	4.8	4.6	4.1	3.4	3.9	4.5	3.2	2.1	1.7	1.7	3.9	3.7	3.7	5.4	4.7	4	2.2	2.2	1.8	1.8
		15	14.9	12.1	16.2	14.1	13.9	16.3	14.9	12.6	13.4	17.1	13.9	11.2	9.8	12.9	11.7	16.1	12.8	14.6	13.8	6.4	12.4	14.9	11.7	13.6
		30	12.8	12.3	16.6	13.2	14.3	17.2	19.3	17.3	16.8	16.8	13.4	13	11.3	10.6	11.7	17.3	11.7	14.1	12.6	7.3	14.8	13.2	13.8	14.9
		60	6.8	9.1	8.4	7	11.4	10.4	12.2	12.7	12.1	10.9	10.7	8.8	7.9	5.2	7.7	11.3	6.9	11.2	10.3	8.1	7.2	8.4	6.3	8.6
		120	2.5	3.8	4.3	4.2	7.6	5.7	7.1	6.5	5.6	5.2	5.8	4.2	3.5	2.3	4.3	6.4	4.2	6.6	6.7	6.2	2.9	4.1	2.5	4.1
	Fig. S2l	WT	KO	HET
		1.1445	1.1895	0.9465
		0.97125	0.99825	1.038
		1.30725	0.8745	0.858
		1.305	0.74775	1.06275
		1.4505	0.9435
		1.37025	1.359
		1.32075	0.9195
		1.31475	1.27875
			1.19025
			0.84075
	Fig. S2m	Time	WT												KO
		0	100	100	100	100	100	100	100	100	100	100	100	100	100	100	100	100	100	100	100	100	100	100	100	100
		15	88.8889	66.3043	63.2353	62.963	44.086	47.3684	51.8072	53.6842	55.4054	39.0805	69.0141	45.679	65.8537	44.1176	49.4737	43.2692	45.5556	57.3171	49.3671	34.6939	55.6962	52.7778	67.8571	51.25
		30	37.5	21.7391	36.7647	34.5679	41.9355	48.6842	43.3735	52.6316	36.4865	33.3333	71.831	39.5062	35.3659	41.1765	41.0526	36.5385	35.5556	50	45.5696	24.4898	63.2911	50	69.6429	41.25
		60	43.0556	28.2609	48.5294	45.679	30.1075	53.9474	22.8916	41.0526	24.3243	34.4828	87.3239	34.5679	35.3659	21.5686	28.4211	25	23.3333	50	46.8354	27.551	78.481	48.6111	91.0714	35
		120	66.6667	63.0435	54.4118	60.4938	34.4086	55.2632	48.1928	56.8421	36.4865	39.0805	87.3239	32.0988	37.8049	38.2353	37.8947	39.4231	32.2222	53.6585	55.6962	41.8367	89.8734	70.8333	119.643	48.75
	Fig. S2n	WT	KO
		-42.7951	-56.1738
		-55.0272	-62.8676
		-47.1507	-59.7368
		-47.1451	-62.2596
		-60.4839	-64.5833
		-44.6546	-45.0457
		-58.509	-47.5475
		-47.5658	-64.0306
		-61.7399	-23.0222
		-59.9138	-41.8403
		-17.0775	-8.14732
		-59.6451	-54.2969
	Fig. S2o
	Fig. S2p		Thadafl/fl						βThada-KO
		0	0.4	0.155	0.26	0.201	0.159	0.346	0.339	0.293	0.334
		15	0.496	0.129	0.667	0.323	0.567	0.64	1.071	0.62	0.582	1.179	0.646
		30	0.667	0.44	0.478		0.539	0.859	1.067	0.404	0.571	0.425	0.766

[truncated: 8 more sheets: Fig. S3, Fig. S4, Fig. S5, Fig. S6, Fig. S7, Fig. S8, Fig. S9, Fig. S10]
